# Supplementary material for: Development of a semi-open chamber system for the gas exchange measurement of whole-canopy under steady and unsteady states in cucumber seedlings
Source: Plant Methods. 2023 Aug 7;19:79. doi: 10.1186/s13007-023-01059-1 (PMC10408191; doi:10.1186/s13007-023-01059-1)
Supplement: Supplementary file 1 — Additional file 1: The example of raw data for calculated the net photosynthetic rate using various parameters under 1000 μmol·mol-1 CO2 concentration inside chamber air. [file 13007_2023_1059_MOESM1_ESM.xlsx]

## Sheet: Up_1000
Time	Target C (umol/mol)	ui (umol/s)	uo (umol/s)	flowa (umol/s)	A' (umol/m2/s)	A (umol/m2/s)	E (mol/m2/s)	Cr (umol/mol)	Cr' (umol/mol)	Cs (umol/mol)	Ci (umol/mol)	Ca (umol/mol)	Improve rate	inramp' (umol/mol/s)	outramp (umol/mol/s)	Wr (mmol/mol)	Ws (mmol/mol)	la (cm2)	gtw (mol/m2/s)	Wl (mmol/mol)	t (℃)	rh (%)	satvap	vap	Tl (℃)	p (kPa)	gsw (mol/m2/s)	gbw (mol/m2/s)	Fan Flow (umol/s)	gtc (mol/m2/s)	kf	K
1	1000	6936.48	6936.48	9.17946e-05	-2.25294	-2.25294	0.00304717	1.884	1.884	16.18	24.5588	450				6.144	25.41	450	0.406865	32.6818	25.94	72.43	3.38257	2.45	25	103.5	0.503047	1.06399	40.12	0.261477	0.5	1
2	1000	6931.4	6931.4	9.51215e-05	-2.2923	-2.33361	0.00304765	1.615	1.88323	16.44	24.8093	450	-0.000773441	0.00464352	0.00541696	6.137	25.42	450	0.414287	32.5631	25.87	72.37	3.36703	2.43672	25	103.4	0.514442	1.06399	40.12	0.266384	0.5	1
3	1000	6958.21	6958.21	5.5666e-05	-2.2152	-1.38497	0.00305989	7.268	1.89877	15.91	23.8297	450	0.0155424	0.0209781	0.00543569	6.124	25.41	450	0.422815	32.4376	25.87	72.37	3.36703	2.43672	25	103.8	0.527657	1.06399	40.12	0.272029	0.5	1
4	1000	6944.8	6944.8	7.46025e-05	-2.25202	-1.84004	0.00304116	4.576	1.90648	16.18	24.3576	450	0.00771259	0.0131826	0.00546999	6.205	25.41	450	0.416503	32.5002	25.87	72.4	3.36703	2.43773	25	103.6	0.517863	1.06399	40.12	0.26785	0.5	1
5	1000	6923.07	6923.07	1.2242e-05	-2.2397	-0.343087	0.00304333	14.27	1.94199	16.18	24.594	450	0.0355055	0.0409805	0.00547502	6.131	25.41	450	0.402834	32.7451	25.94	72.4	3.38257	2.44898	25	103.3	0.4969	1.06399	40.12	0.258814	0.5	1
6	1000	6958.91	6958.91	8.82711e-06	-2.28641	-0.262117	0.00305702	15.07	1.97988	16.44	24.5457	450	0.0378961	0.0435019	0.00560585	6.144	25.41	450	0.426313	32.3737	25.84	72.33	3.36038	2.43057	25	103.8	0.533117	1.06399	40.12	0.274347	0.5	1
7	1000	6902.97	6902.97	-5.15217e-05	-2.25818	1.1865	0.00303515	24.5	2.04437	16.44	25.0475	450	0.0644853	0.0701546	0.0056693	6.137	25.42	450	0.397108	32.8405	25.94	72.47	3.38257	2.45135	25	103	0.488216	1.06399	40.12	0.255034	0.5	1
8	1000	6937.17	6937.17	-0.000122659	-2.25451	2.89276	0.00305019	35.53	2.14073	16.44	24.7252	450	0.0963597	0.102243	0.00588296	6.137	25.42	450	0.411494	32.6174	25.91	72.43	3.3759	2.44516	25	103.5	0.510142	1.06399	40.12	0.264537	0.5	1
9	1000	6937.17	6937.17	-0.000114073	-2.24051	2.68597	0.00306345	34.19	2.23295	16.44	24.6467	450	0.0922263	0.0983866	0.00616025	6.043	25.41	450	0.412711	32.6174	25.91	72.37	3.3759	2.44314	25	103.5	0.512013	1.06399	40.12	0.265342	0.5	1
10	1000	6917.99	6917.99	-0.000124103	-2.30379	2.92455	0.00304602	36.34	2.33083	16.98	25.467	450	0.0978765	0.104284	0.00640788	6.11	25.42	450	0.410425	32.6262	25.87	72.33	3.36703	2.43537	25	103.2	0.5085	1.06399	40.12	0.263831	0.5	1
11	1000	6908.98	6908.98	-0.000287747	-2.19083	6.84764	0.00307702	61.37	2.50003	16.44	24.7032	450	0.169203	0.175883	0.00668004	5.888	25.42	450	0.400798	32.8735	25.97	72.37	3.38925	2.4528	25	103.1	0.493805	1.06399	40.12	0.25747	0.5	1
12	1000	6929.78	6929.78	-0.000342399	-2.20966	8.15358	0.00306818	69.99	2.69404	16.71	24.8611	450	0.194005	0.201191	0.00718653	6.023	25.44	450	0.409567	32.7134	25.94	72.37	3.38257	2.44797	25	103.4	0.507183	1.06399	40.12	0.263263	0.5	1
13	1000	6943.88	6943.88	-0.000327585	-2.18494	7.79558	0.00305159	67.56	2.88088	16.71	24.6794	450	0.186841	0.194601	0.00775997	6.157	25.43	450	0.414073	32.5859	25.91	72.37	3.3759	2.44314	25	103.6	0.514112	1.06399	40.12	0.266243	0.5	1
14	1000	6924.69	6924.69	-0.000371823	-2.18919	8.85068	0.00302661	74.83	3.08755	16.98	25.0302	450	0.206671	0.214947	0.00827523	6.272	25.44	450	0.410753	32.5946	25.87	72.4	3.36703	2.43773	25	103.3	0.509004	1.06399	40.12	0.264047	0.5	1
15	1000	6929.78	6929.78	-0.000488155	-2.19403	11.6276	0.00306811	93.1	3.3463	17.25	25.3587	450	0.258747	0.267623	0.00887539	6.003	25.42	450	0.408439	32.7134	25.94	72.33	3.38257	2.44661	25	103.4	0.505456	1.06399	40.12	0.262518	0.5	1
16	1000	6936.48	6936.48	-0.000593393	-2.14909	14.136	0.00306687	109.3	3.65117	17.25	25.1343	450	0.304866	0.314495	0.00962849	6.05	25.44	450	0.411186	32.6818	25.94	72.4	3.38257	2.44898	25	103.5	0.509669	1.06399	40.12	0.264334	0.5	1
17	1000	6931.4	6931.4	-0.000718312	-2.04992	17.11	0.00306889	128.4	4.00985	16.98	24.3629	450	0.358684	0.369182	0.010498	6.023	25.44	450	0.418341	32.5631	25.87	72.3	3.36703	2.43436	25	103.4	0.520708	1.06399	40.12	0.269067	0.5	1
18	1000	6975.99	6975.99	-0.000786493	-2.13064	18.7198	0.00308708	138.9	4.40019	17.79	25.3974	450	0.390338	0.401941	0.0116035	6.043	25.45	450	0.421732	32.5577	25.97	72.43	3.38925	2.45484	25	104.1	0.525972	1.06399	40.12	0.271312	0.5	1
19	1000	6923.77	6923.77	-0.000873358	-2.13358	20.7719	0.00307095	153.7	4.82899	18.33	26.1092	450	0.428801	0.441439	0.0126377	6.009	25.46	450	0.412943	32.6805	25.91	72.5	3.3759	2.44753	25	103.3	0.512372	1.06399	40.12	0.265496	0.5	1
20	1000	6944.8	6944.8	-0.000920295	-2.07073	21.8692	0.00307062	160.4	5.27716	18.33	25.6813	450	0.44817	0.462082	0.0139114	6.07	25.46	450	0.423512	32.5002	25.87	72.4	3.36703	2.43773	25	103.6	0.528744	1.06399	40.12	0.272491	0.5	1
21	1000	6911.29	6911.29	-0.000942802	-2.03288	22.3817	0.00305845	164.7	5.73421	18.6	26.0175	450	0.45705	0.472179	0.0151291	6.043	25.45	450	0.411993	32.6579	25.87	72.33	3.36703	2.43537	25	103.1	0.510909	1.06399	40.12	0.264867	0.5	1
22	1000	6949.88	6949.88	-0.00101212	-1.96908	24.0049	0.00307286	174.4	6.22046	18.6	25.6926	450	0.486249	0.50278	0.0165312	6.07	25.46	450	0.416777	32.6188	25.94	72.37	3.38257	2.44797	25	103.7	0.518287	1.06399	40.12	0.268032	0.5	1
23	1000	6928.15	6928.15	-0.0010734	-1.96891	25.4306	0.00307179	184.7	6.73339	19.14	26.4782	450	0.512933	0.530809	0.017877	6.016	25.46	450	0.402757	32.8645	26.01	72.4	3.39819	2.46029	25	103.4	0.496781	1.06399	40.12	0.258763	0.5	1
24	1000	6935.78	6935.78	-0.00112631	-1.97334	26.653	0.00307362	193	7.26929	19.68	26.894	450	0.535901	0.555274	0.0193724	6.036	25.47	450	0.410112	32.7464	25.97	72.43	3.38925	2.45484	25	103.5	0.50802	1.06399	40.12	0.263624	0.5	1
25	1000	6909.67	6909.67	-0.00125452	-1.8754	29.6543	0.00306784	213.2	7.85954	19.68	26.608	450	0.590245	0.611081	0.0208355	5.989	25.46	450	0.405308	32.8086	25.94	72.4	3.38257	2.44898	25	103.1	0.500669	1.06399	40.12	0.260449	0.5	1
26	1000	6957.28	6957.28	-0.00129124	-1.96316	30.4784	0.00308905	218.3	8.46686	20.75	27.6407	450	0.607328	0.63001	0.0226825	6.009	25.48	450	0.425871	32.5231	25.91	72.33	3.3759	2.44179	25	103.8	0.532425	1.06399	40.12	0.274054	0.5	1
27	1000	6922.38	6922.38	-0.00129389	-1.90241	30.4984	0.00307567	219.7	9.07342	21.02	27.9789	450	0.606557	0.63087	0.0243126	6.016	25.5	450	0.408491	32.8098	25.97	72.37	3.38925	2.4528	25	103.3	0.505534	1.06399	40.12	0.262552	0.5	1
28	1000	6914.75	6914.75	-0.00158739	-1.82898	37.3689	0.0030298	264.9	9.80722	21.29	28.2069	450	0.733798	0.759824	0.0260257	6.265	25.48	450	0.394904	32.9282	26.01	72.43	3.39819	2.46131	25	103.2	0.484889	1.06399	40.12	0.25358	0.5	1
29	1000	6923.07	6923.07	-0.00155308	-1.80678	36.4972	0.0030887	259.5	10.5243	21.83	28.3464	450	0.717066	0.74523	0.0281643	5.915	25.48	450	0.412764	32.7451	25.94	72.43	3.38257	2.45	25	103.3	0.512095	1.06399	40.12	0.265377	0.5	1
30	1000	6923.07	6923.07	-0.00173586	-1.81106	40.7242	0.00307376	287.8	11.3206	22.64	29.1785	450	0.796279	0.826502	0.0302236	6.03	25.5	450	0.411898	32.7451	25.94	72.4	3.38257	2.44898	25	103.3	0.510763	1.06399	40.12	0.264804	0.5	1
31	1000	6910.36	6910.36	-0.00164008	-1.81707	38.4053	0.00305391	274	12.0735	23.44	30.0456	450	0.752976	0.785427	0.0324506	6.11	25.49	450	0.408742	32.7439	25.91	72.37	3.3759	2.44314	25	103.1	0.505919	1.06399	40.12	0.262718	0.5	1
32	1000	6923.07	6923.07	-0.00176458	-1.73881	41.2491	0.00305261	292.3	12.8783	23.71	30.0114	450	0.804753	0.839425	0.0346727	6.164	25.5	450	0.409063	32.7451	25.94	72.4	3.38257	2.44898	25	103.3	0.506411	1.06399	40.12	0.26293	0.5	1
33	1000	6922.38	6922.38	-0.00196501	-1.64528	45.8473	0.00309631	322.5	13.7674	23.98	29.8963	450	0.88908	0.92606	0.0369801	5.875	25.49	450	0.410673	32.8098	25.97	72.43	3.38925	2.45484	25	103.3	0.508881	1.06399	40.12	0.263995	0.5	1
34	1000	6948.25	6948.25	-0.00212117	-1.67323	49.3851	0.00307861	345.4	14.7232	25.06	31.0635	450	0.955845	0.995525	0.0396809	6.07	25.5	450	0.411163	32.7694	26.01	72.4	3.39819	2.46029	25	103.7	0.509634	1.06399	40.12	0.264318	0.5	1
35	1000	6923.07	6923.07	-0.00233212	-1.63361	54.1713	0.0030701	378.5	15.7679	25.87	31.7207	450	1.04469	1.08697	0.042282	6.043	25.49	450	0.410842	32.7451	25.94	72.33	3.38257	2.44661	25	103.3	0.509141	1.06399	40.12	0.264106	0.5	1
36	1000	6917.07	6917.07	-0.00244612	-1.50705	56.6797	0.00306589	395.4	16.8572	26.14	31.4865	450	1.08928	1.13452	0.0452429	6.063	25.5	450	0.412725	32.7122	25.91	72.37	3.3759	2.44314	25	103.2	0.512035	1.06399	40.12	0.265351	0.5	1
37	1000	6923.07	6923.07	-0.00243837	-1.59419	56.3532	0.00307171	394.6	17.942	27.75	33.4194	450	1.0848	1.13321	0.0484104	6.043	25.5	450	0.411623	32.7451	25.94	72.33	3.38257	2.44661	25	103.3	0.51034	1.06399	40.12	0.264622	0.5	1
38	1000	6920.76	6920.76	-0.00254806	-1.46249	58.7375	0.00306377	410.5	19.069	28.02	33.3576	450	1.12697	1.17848	0.0515085	6.097	25.51	450	0.399152	32.9613	26.04	72.4	3.4049	2.46515	25	103.3	0.491308	1.06399	40.12	0.256383	0.5	1
39	1000	6917.07	6917.07	-0.00265257	-1.45173	60.9805	0.00307431	426.4	20.2377	29.1	34.1756	450	1.16876	1.22347	0.0547146	6.03	25.52	450	0.415005	32.7122	25.91	72.37	3.3759	2.44314	25	103.2	0.51555	1.06399	40.12	0.26686	0.5	1
40	1000	6917.07	6917.07	-0.00264007	-1.48335	60.5245	0.00307277	424.8	21.3985	30.44	35.6135	450	1.16081	1.21888	0.0580681	6.05	25.53	450	0.415372	32.7122	25.91	72.37	3.3759	2.44314	25	103.2	0.516116	1.06399	40.12	0.267102	0.5	1
41	1000	6950.58	6950.58	-0.00284381	-1.38361	65.0112	0.00308715	452.5	22.6415	30.98	35.6506	450	1.24295	1.30465	0.0616963	6.043	25.52	450	0.426116	32.5545	25.91	72.43	3.3759	2.44516	25	103.7	0.532809	1.06399	40.12	0.274216	0.5	1
42	1000	6939.23	6939.23	-0.00309876	-1.30113	70.622	0.00308211	490.4	23.9879	31.79	36.456	450	1.34644	1.41162	0.0651734	6.043	25.52	450	0.399048	33.0176	26.11	72.37	3.42062	2.4755	25	103.6	0.491151	1.06399	40.12	0.256314	0.5	1
43	1000	6918.68	6918.68	-0.00304328	-1.26254	69.138	0.0030757	483.2	25.3058	32.86	37.0865	450	1.31793	1.38677	0.0688447	6.036	25.53	450	0.424689	32.5619	25.84	72.37	3.36038	2.43191	25	103.2	0.53058	1.06399	40.12	0.273271	0.5	1
44	1000	6911.29	6911.29	-0.00319002	-1.17696	72.2393	0.0030713	504.7	26.6802	33.67	37.6372	450	1.37438	1.44693	0.0725494	6.043	25.53	450	0.418351	32.6579	25.87	72.33	3.36703	2.43537	25	103.1	0.520723	1.06399	40.12	0.269074	0.5	1
45	1000	6921.45	6921.45	-0.00330263	-1.21459	74.5371	0.003072	520.6	28.0983	35.29	39.523	450	1.4181	1.49471	0.0766022	6.057	25.52	450	0.404305	32.8963	26.01	72.5	3.39819	2.46369	25	103.3	0.499139	1.06399	40.12	0.259786	0.5	1
46	1000	6937.17	6937.17	-0.003438	-1.24386	77.3205	0.00308119	539.2	29.5691	36.9	41.0442	450	1.47077	1.55162	0.0808569	6.043	25.52	450	0.421511	32.6174	25.91	72.37	3.3759	2.44314	25	103.5	0.525628	1.06399	40.12	0.271166	0.5	1
47	1000	6909.44	6909.44	-0.00352264	-1.13549	78.9421	0.0030668	552.6	31.0682	37.71	41.8882	450	1.49908	1.58383	0.0847491	6.097	25.56	450	0.378172	33.4303	26.24	72.43	3.45001	2.49884	25	103.2	0.459904	1.06399	40.12	0.242554	0.5	1
48	1000	6910.36	6910.36	-0.00351336	-1.11831	78.4495	0.0030662	550.7	32.5577	39.06	42.7969	450	1.48954	1.57859	0.0890576	6.083	25.54	450	0.413225	32.7439	25.91	72.37	3.3759	2.44314	25	103.1	0.512805	1.06399	40.12	0.265682	0.5	1
49	1000	6914.75	6914.75	-0.00349864	-1.05999	77.8397	0.00307385	547.5	34.0347	40.13	43.7131	450	1.47703	1.57042	0.0933866	6.057	25.55	450	0.404433	32.9282	26.01	72.4	3.39819	2.46029	25	103.2	0.499334	1.06399	40.12	0.25987	0.5	1
50	1000	6923.77	6923.77	-0.00363004	-1.16538	80.4639	0.00308118	566.1	35.5629	42.29	46.1039	450	1.52813	1.62589	0.0977505	6.036	25.55	450	0.419529	32.6805	25.91	72.33	3.3759	2.44179	25	103.3	0.52255	1.06399	40.12	0.269853	0.5	1
51	1000	6929.08	6929.08	-0.00370286	-1.05323	81.7703	0.00308455	575	37.1134	43.09	46.5152	450	1.5505	1.65271	0.102218	6.05	25.57	450	0.415445	32.7781	25.97	72.43	3.38925	2.45484	25	103.4	0.516228	1.06399	40.12	0.26715	0.5	1
52	1000	6904.13	6904.13	-0.00374636	-1.02083	82.4155	0.00306819	582.5	38.6753	44.44	48.0198	450	1.56195	1.66824	0.10629	6.063	25.55	450	0.382714	33.3309	26.18	72.7	3.43642	2.49827	25	103.1	0.466638	1.06399	40.12	0.245544	0.5	1
53	1000	6916.37	6916.37	-0.00397929	-1.10582	87.1888	0.00307729	614.8	40.3282	46.59	50.1851	450	1.65291	1.76387	0.11096	6.05	25.56	450	0.413966	32.7768	25.94	72.33	3.38257	2.44661	25	103.2	0.513946	1.06399	40.12	0.266172	0.5	1
54	1000	6944.8	6944.8	-0.00406116	-1.06374	88.6157	0.00308883	623.1	42.0071	47.94	51.2131	450	1.67885	1.79503	0.116178	6.057	25.56	450	0.43214	32.5002	25.87	72.33	3.36703	2.43537	25	103.6	0.542261	1.06399	40.12	0.278209	0.5	1
55	1000	6934.85	6934.85	-0.00428104	-1.04421	93.0128	0.00308984	654.1	43.7679	49.55	52.8817	450	1.7608	1.88164	0.120841	6.043	25.58	450	0.413582	32.8327	26.01	72.37	3.39819	2.45927	25	103.5	0.513355	1.06399	40.12	0.265918	0.5	1
56	1000	6935.78	6935.78	-0.00430967	-0.942303	93.2255	0.0030876	656.5	45.5307	50.63	53.5308	450	1.76287	1.88879	0.125923	6.07	25.59	450	0.41886	32.7464	25.97	72.4	3.38925	2.45382	25	103.5	0.521512	1.06399	40.12	0.269411	0.5	1
57	1000	6956.58	6956.58	-0.00440382	-0.880967	94.8381	0.00309635	666.5	47.3227	51.98	54.5729	450	1.79193	1.92331	0.131388	6.063	25.58	450	0.429019	32.5874	25.94	72.67	3.38257	2.45811	25	103.8	0.537354	1.06399	40.12	0.27614	0.5	1
58	1000	6937.17	6937.17	-0.00447303	-0.852526	95.8927	0.00308866	676.7	49.1338	53.59	56.0813	450	1.81112	1.9473	0.136178	6.057	25.58	450	0.426122	32.6174	25.91	72.43	3.3759	2.44516	25	103.5	0.532818	1.06399	40.12	0.27422	0.5	1
59	1000	6942.48	6942.48	-0.00454013	-0.825712	96.8839	0.00308735	684.3	50.963	55.21	57.6245	450	1.82918	1.97068	0.141498	6.07	25.57	450	0.419518	32.7148	25.97	72.37	3.38925	2.4528	25	103.6	0.522533	1.06399	40.12	0.269846	0.5	1
60	1000	6915.68	6915.68	-0.0046448	-0.915791	98.6505	0.00308174	700.7	52.8269	57.63	60.4048	450	1.86392	2.01012	0.146199	6.03	25.57	450	0.411427	32.8416	25.97	72.4	3.38925	2.45382	25	103.2	0.510038	1.06399	40.12	0.264493	0.5	1
61	1000	6943.18	6943.18	-0.00469282	-0.926293	99.1942	0.00309678	703.6	54.7012	59.51	62.1986	450	1.87431	2.02646	0.152149	6.043	25.6	450	0.426449	32.6503	25.94	72.37	3.38257	2.44797	25	103.6	0.533328	1.06399	40.12	0.274436	0.5	1
62	1000	6928.15	6928.15	-0.00468963	-0.807354	98.6558	0.00309214	702.6	56.5632	60.59	62.9102	450	1.862	2.0192	0.157206	6.03	25.6	450	0.413208	32.8645	26.01	72.67	3.39819	2.46946	25	103.4	0.51278	1.06399	40.12	0.265671	0.5	1
63	1000	6943.18	6943.18	-0.00485286	-0.768357	101.593	0.00309789	721.9	58.4795	62.21	64.295	450	1.91626	2.07917	0.16291	6.036	25.6	450	0.426601	32.6503	25.94	72.4	3.38257	2.44898	25	103.6	0.533567	1.06399	40.12	0.274537	0.5	1
64	1000	6950.58	6950.58	-0.00494406	-0.808045	102.984	0.00310487	732.4	60.4225	64.36	66.524	450	1.94305	2.11166	0.168608	6.023	25.61	450	0.434096	32.5545	25.91	72.37	3.3759	2.44314	25	103.7	0.545344	1.06399	40.12	0.279507	0.5	1
65	1000	6930.47	6930.47	-0.00500892	-0.67299	103.811	0.00307831	740.8	62.3785	65.44	67.1588	450	1.95599	2.1297	0.173706	6.124	25.6	450	0.423987	32.6489	25.91	72.37	3.3759	2.44314	25	103.4	0.529484	1.06399	40.12	0.272806	0.5	1
66	1000	6921.45	6921.45	-0.00506979	-0.664797	104.534	0.00308394	748.3	64.3479	67.32	69.0433	450	1.96936	2.14846	0.179096	6.063	25.6	450	0.410309	32.8963	26.01	72.53	3.39819	2.46471	25	103.3	0.508322	1.06399	40.12	0.263754	0.5	1
67	1000	6941.55	6941.55	-0.00510708	-0.736431	104.756	0.00309074	750.2	66.3228	69.7	71.6277	450	1.97488	2.16017	0.185287	6.097	25.62	450	0.417831	32.801	26.01	72.4	3.39819	2.46029	25	103.6	0.519917	1.06399	40.12	0.268729	0.5	1
68	1000	6922.38	6922.38	-0.00521302	-0.724287	106.368	0.00308441	764.5	68.3276	71.6	73.469	450	2.00482	2.19527	0.190446	6.083	25.62	450	0.416464	32.8098	25.97	72.4	3.38925	2.45382	25	103.3	0.517802	1.06399	40.12	0.267825	0.5	1
69	1000	6927.46	6927.46	-0.00538519	-0.706886	109.288	0.00309622	784.9	70.3867	73.5	75.2977	450	2.05915	2.2555	0.196347	6.043	25.64	450	0.412316	32.9294	26.04	72.37	3.4049	2.46413	25	103.4	0.511406	1.06399	40.12	0.265081	0.5	1
70	1000	6909.67	6909.67	-0.00537996	-0.687925	108.587	0.00307969	784.1	72.4324	75.4	77.0942	450	2.04567	2.24741	0.201745	6.077	25.62	450	0.415896	32.8086	25.94	72.4	3.38257	2.44898	25	103.1	0.516925	1.06399	40.12	0.267449	0.5	1
71	1000	6950.58	6950.58	-0.00545999	-0.672561	109.595	0.00309859	788.4	74.4967	77.3	78.8394	450	2.06428	2.27312	0.208837	6.083	25.63	450	0.434466	32.5545	25.91	72.4	3.3759	2.44415	25	103.7	0.545927	1.06399	40.12	0.279752	0.5	1
72	1000	6935.78	6935.78	-0.00559851	-0.67598	111.745	0.0030802	806	76.6013	79.4	80.9825	450	2.10458	2.31891	0.214332	6.178	25.65	450	0.421376	32.7464	25.97	72.4	3.38925	2.45382	25	103.5	0.525418	1.06399	40.12	0.271076	0.5	1
73	1000	6937.17	6937.17	-0.0056033	-0.603894	111.209	0.00306699	804	78.6944	81	82.289	450	2.09319	2.31362	0.220431	6.245	25.63	450	0.426149	32.6174	25.91	72.47	3.3759	2.44651	25	103.5	0.532859	1.06399	40.12	0.274237	0.5	1
74	1000	6938.1	6938.1	-0.00563816	-0.549576	111.264	0.00307961	806	80.7877	82.7	83.7498	450	2.09321	2.31969	0.226485	6.178	25.64	450	0.433864	32.5316	25.87	72.4	3.36703	2.43773	25	103.5	0.544978	1.06399	40.12	0.279353	0.5	1
75	1000	6922.38	6922.38	-0.00562513	-0.55869	110.374	0.00307646	804	82.8644	84.8	85.9038	450	2.07671	2.30869	0.231982	6.164	25.65	450	0.417123	32.8098	25.97	72.43	3.38925	2.45484	25	103.3	0.518823	1.06399	40.12	0.268261	0.5	1
76	1000	6929.08	6929.08	-0.00577429	-0.531069	112.647	0.00307561	820	84.9831	86.7	87.6773	450	2.11874	2.35691	0.238176	6.178	25.64	450	0.418287	32.7781	25.97	72.47	3.38925	2.45619	25	103.4	0.520624	1.06399	40.12	0.269031	0.5	1
77	1000	6935.78	6935.78	-0.00585431	-0.501578	113.535	0.00308241	827	87.1179	88.6	89.4375	450	2.13483	2.37933	0.244502	6.164	25.65	450	0.421679	32.7464	25.97	72.43	3.38925	2.45484	25	103.5	0.525889	1.06399	40.12	0.271277	0.5	1
78	1000	6923.77	6923.77	-0.00590993	-0.500533	113.932	0.00307552	833	89.2602	90.7	91.5051	450	2.14223	2.39244	0.25021	6.184	25.66	450	0.425297	32.6805	25.91	72.4	3.3759	2.44415	25	103.3	0.531528	1.06399	40.12	0.273673	0.5	1
79	1000	6954.96	6954.96	-0.00597865	-0.516933	114.562	0.00309255	836	91.4145	92.9	93.7366	450	2.15436	2.41188	0.257517	6.164	25.66	450	0.424176	32.7378	26.01	72.47	3.39819	2.46267	25	103.8	0.529779	1.06399	40.12	0.272931	0.5	1
80	1000	6922.38	6922.38	-0.00597753	-0.514529	113.85	0.00307652	837	93.5555	95	95.8214	450	2.14095	2.40345	0.262497	6.184	25.67	450	0.418296	32.8098	25.97	72.43	3.38925	2.45484	25	103.3	0.520638	1.06399	40.12	0.269037	0.5	1
81	1000	6921.45	6921.45	-0.00597045	-0.532623	113.028	0.00307611	834	95.6814	97.2	98.0743	450	2.12591	2.39452	0.268609	6.184	25.67	450	0.413217	32.8963	26.01	72.43	3.39819	2.46131	25	103.3	0.512793	1.06399	40.12	0.265677	0.5	1
82	1000	6942.48	6942.48	-0.00609725	-0.547887	114.722	0.00308913	845	97.8393	99.4	100.273	450	2.15792	2.43347	0.275548	6.171	25.68	450	0.426299	32.7148	25.97	72.4	3.38925	2.45382	25	103.6	0.533094	1.06399	40.12	0.274337	0.5	1
83	1000	6949.88	6949.88	-0.00626739	-0.490879	117.187	0.00308335	862	100.042	101.2	101.841	450	2.20301	2.48507	0.282062	6.218	25.67	450	0.430792	32.6188	25.94	72.4	3.38257	2.44898	25	103.7	0.540138	1.06399	40.12	0.277315	0.5	1
84	1000	6936.48	6936.48	-0.00632065	-0.449648	117.432	0.00308867	867	102.249	103.1	103.573	450	2.20681	2.49467	0.287857	6.157	25.68	450	0.42825	32.6818	25.94	72.4	3.38257	2.44898	25	103.5	0.536149	1.06399	40.12	0.27563	0.5	1
85	1000	6927.46	6927.46	-0.00632253	-0.361663	116.721	0.00307296	865	104.441	104.7	104.85	450	2.19185	2.48567	0.293824	6.231	25.68	450	0.411468	32.9294	26.04	72.43	3.4049	2.46617	25	103.4	0.510103	1.06399	40.12	0.26452	0.5	1
86	1000	6901.35	6901.35	-0.0062993	-0.295029	115.554	0.00307463	862	106.61	106.4	106.278	450	2.16873	2.46772	0.298992	6.157	25.69	450	0.408707	32.9921	26.01	72.47	3.39819	2.46267	25	103	0.505865	1.06399	40.12	0.262694	0.5	1
87	1000	6950.58	6950.58	-0.00636952	-0.244098	116.095	0.00309441	862	108.788	108.2	107.881	450	2.17794	2.48532	0.307377	6.191	25.71	450	0.438932	32.5545	25.91	72.43	3.3759	2.44516	25	103.7	0.552998	1.06399	40.12	0.282715	0.5	1
88	1000	6916.37	6916.37	-0.00646644	-0.327902	117.099	0.00307536	875	110.986	110.9	110.852	450	2.19827	2.51039	0.312113	6.205	25.7	450	0.421861	32.7768	25.94	72.37	3.38257	2.44797	25	103.2	0.526172	1.06399	40.12	0.271397	0.5	1
89	1000	6923.07	6923.07	-0.00656988	-0.238511	118.192	0.003081	883	113.203	112.5	112.106	450	2.21706	2.53579	0.318729	6.178	25.69	450	0.423944	32.7451	25.94	72.43	3.38257	2.45	25	103.3	0.529417	1.06399	40.12	0.272777	0.5	1
90	1000	6921.45	6921.45	-0.00655573	-0.291957	117.157	0.00307557	879	115.402	115	114.77	450	2.1987	2.52372	0.32502	6.218	25.7	450	0.414861	32.8963	26.01	72.5	3.39819	2.46369	25	103.3	0.515327	1.06399	40.12	0.266764	0.5	1
91	1000	6950.58	6950.58	-0.00666543	-0.204219	118.323	0.00310297	885	117.621	116.6	116.047	450	2.21891	2.55163	0.332726	6.137	25.71	450	0.440146	32.5545	25.91	72.37	3.3759	2.44314	25	103.7	0.554927	1.06399	40.12	0.283521	0.5	1
92	1000	6936.48	6936.48	-0.00672376	-0.315317	118.553	0.00308437	891	119.846	119.5	119.309	450	2.22529	2.56372	0.338436	6.225	25.72	450	0.430102	32.6818	25.94	72.47	3.38257	2.45135	25	103.5	0.539054	1.06399	40.12	0.276857	0.5	1
93	1000	6919.14	6919.14	-0.00680346	-0.3167	119.141	0.00308474	899	122.082	121.7	121.476	450	2.2363	2.58028	0.343977	6.184	25.73	450	0.405497	33.1135	26.11	72.47	3.42062	2.47893	25	103.3	0.500957	1.06399	40.12	0.260573	0.5	1
94	1000	6949.88	6949.88	-0.00687278	-0.271127	119.526	0.00309889	900	124.325	123.6	123.204	450	2.24267	2.59462	0.351952	6.171	25.72	450	0.436089	32.6188	25.94	72.37	3.38257	2.44797	25	103.7	0.548492	1.06399	40.12	0.280828	0.5	1
95	1000	6920.76	6920.76	-0.00687874	-0.304068	118.802	0.00308972	901	126.555	126	125.682	450	2.22971	2.58662	0.356916	6.157	25.73	450	0.414732	32.9613	26.04	72.4	3.4049	2.46515	25	103.3	0.515128	1.06399	40.12	0.266679	0.5	1
96	1000	6934.85	6934.85	-0.00692807	-0.338065	118.82	0.00309491	902	128.785	128.4	128.183	450	2.23071	2.59477	0.364057	6.164	25.73	450	0.422976	32.8327	26.01	72.43	3.39819	2.46131	25	103.5	0.527908	1.06399	40.12	0.272136	0.5	1
97	1000	6934.85	6934.85	-0.00714728	-0.332446	121.71	0.00309968	923	131.07	130.6	130.336	450	2.2847	2.65518	0.370474	6.144	25.74	450	0.424224	32.8327	26.01	72.47	3.39819	2.46267	25	103.5	0.529853	1.06399	40.12	0.272962	0.5	1
98	1000	6915.68	6915.68	-0.00713406	-0.280441	120.616	0.00308253	920	133.333	132.5	132.029	450	2.26322	2.63923	0.376004	6.178	25.72	450	0.420168	32.8416	25.97	72.43	3.38925	2.45484	25	103.2	0.52354	1.06399	40.12	0.270276	0.5	1
99	1000	6920.76	6920.76	-0.00713274	-0.139559	119.731	0.00308546	915	135.577	133.8	132.78	450	2.24404	2.62681	0.382777	6.184	25.73	450	0.41416	32.9613	26.04	72.47	3.4049	2.46753	25	103.3	0.514245	1.06399	40.12	0.2663	0.5	1
100	1000	6921.45	6921.45	-0.00732651	-0.211756	122.088	0.00309098	933	137.867	136.5	135.724	450	2.2895	2.67876	0.389259	6.151	25.73	450	0.418678	32.8963	26.01	72.4	3.39819	2.46029	25	103.3	0.52123	1.06399	40.12	0.26929	0.5	1
101	1000	6936.48	6936.48	-0.00736685	-0.20519	121.853	0.00309237	932	140.152	138.7	137.902	450	2.285	2.68169	0.396691	6.205	25.75	450	0.433078	32.6818	25.94	72.4	3.38257	2.44898	25	103.5	0.543737	1.06399	40.12	0.278831	0.5	1
102	1000	6909.67	6909.67	-0.00728568	-0.234738	119.626	0.00307311	923	142.396	141.1	140.371	450	2.24383	2.64553	0.401708	6.231	25.73	450	0.421431	32.8086	25.94	72.4	3.38257	2.44898	25	103.1	0.525504	1.06399	40.12	0.271113	0.5	1
103	1000	6921.45	6921.45	-0.00731103	-0.0975045	119.163	0.00309104	920	144.628	142.4	141.138	450	2.2326	2.64143	0.408835	6.171	25.75	450	0.419854	32.8963	26.01	72.37	3.39819	2.45927	25	103.3	0.523054	1.06399	40.12	0.270069	0.5	1
104	1000	6900.66	6900.66	-0.00755762	-0.12054	122.264	0.0030764	945	146.919	144.8	143.57	450	2.29106	2.70506	0.413997	6.205	25.75	450	0.408625	33.0573	26.04	72.37	3.4049	2.46413	25	103	0.505739	1.06399	40.12	0.26264	0.5	1
105	1000	7003.5	7003.5	-0.00759624	-0.196859	121.943	0.00313414	934	149.206	147.5	146.612	450	2.28659	2.71341	0.426823	6.151	25.77	450	0.461128	32.3691	25.94	72.3	3.38257	2.4456	25	104.5	0.588698	1.06399	40.12	0.297471	0.5	1
106	1000	6922.38	6922.38	-0.00754665	-0.144423	120.234	0.00308675	934	151.459	149.4	148.248	450	2.25354	2.68199	0.428445	6.211	25.76	450	0.425025	32.8098	25.97	72.47	3.38925	2.45619	25	103.3	0.531104	1.06399	40.12	0.273493	0.5	1
107	1000	6949.18	6949.18	-0.00752685	-0.100424	119.01	0.00310194	925	153.689	151.3	149.994	450	2.22983	2.66643	0.4366	6.211	25.78	450	0.436208	32.6833	25.97	72.43	3.38925	2.45484	25	103.7	0.548681	1.06399	40.12	0.280908	0.5	1
108	1000	6922.38	6922.38	-0.00754159	0.0369197	118.347	0.00308836	925	155.904	152.6	150.756	450	2.21482	2.65614	0.441319	6.211	25.77	450	0.425849	32.8098	25.97	72.37	3.38925	2.4528	25	103.3	0.532391	1.06399	40.12	0.274039	0.5	1
109	1000	6957.28	6957.28	-0.0076803	-0.0437409	119.599	0.00311241	932	158.144	155.3	153.788	450	2.2398	2.68974	0.449936	6.178	25.79	450	0.448776	32.5231	25.91	72.37	3.3759	2.44314	25	103.8	0.568714	1.06399	40.12	0.289254	0.5	1
110	1000	6914.75	6914.75	-0.0077848	0.0364759	120.292	0.00309016	943	160.395	157	155.076	450	2.25124	2.70485	0.45361	6.178	25.77	450	0.419027	32.9282	26.01	72.4	3.39819	2.46029	25	103.2	0.521771	1.06399	40.12	0.269521	0.5	1
111	1000	6941.55	6941.55	-0.00797141	-0.019759	122.2	0.00310331	955	162.683	159.6	157.89	450	2.28803	2.74988	0.461851	6.191	25.79	450	0.429665	32.801	26.01	72.43	3.39819	2.46131	25	103.6	0.538369	1.06399	40.12	0.276568	0.5	1
112	1000	6929.08	6929.08	-0.00802183	0.0337367	121.991	0.00309552	957	164.966	161.5	159.583	450	2.28309	2.75069	0.467597	6.205	25.79	450	0.429999	32.7781	25.97	72.57	3.38925	2.45958	25	103.4	0.538893	1.06399	40.12	0.276789	0.5	1
113	1000	6930.47	6930.47	-0.00796625	0.081494	120.177	0.00309614	947	167.214	163.4	161.33	450	2.24824	2.72249	0.474255	6.205	25.79	450	0.438214	32.6489	25.91	72.4	3.3759	2.44415	25	103.4	0.551858	1.06399	40.12	0.282238	0.5	1
114	1000	6934.85	6934.85	-0.00802802	0.00365941	120.136	0.00309817	949	169.463	166.1	164.23	450	2.24895	2.72997	0.481022	6.225	25.81	450	0.428227	32.8327	26.01	72.4	3.39819	2.46029	25	103.5	0.536113	1.06399	40.12	0.275615	0.5	1
115	1000	6908.05	6908.05	-0.00804685	-0.0300816	119.449	0.0030936	950	171.7	168.5	166.692	450	2.23668	2.72228	0.485608	6.178	25.81	450	0.41995	32.9601	26.01	72.4	3.39819	2.46029	25	103.1	0.523203	1.06399	40.12	0.270132	0.5	1
116	1000	6914.06	6914.06	-0.00824275	-0.0270788	121.357	0.00310377	964	173.972	170.7	168.852	450	2.27236	2.7648	0.492445	6.151	25.83	450	0.420547	32.9932	26.04	72.47	3.4049	2.46753	25	103.2	0.524129	1.06399	40.12	0.270527	0.5	1
117	1000	6941.55	6941.55	-0.00834027	-0.0513218	121.773	0.00310594	966	176.253	173.1	171.361	450	2.28061	2.78156	0.500946	6.205	25.82	450	0.431871	32.801	26.01	72.47	3.39819	2.46267	25	103.6	0.541836	1.06399	40.12	0.27803	0.5	1
118	1000	6929.08	6929.08	-0.00836728	0.0453177	121.147	0.00310728	965	178.52	174.7	172.601	450	2.26708	2.77369	0.506601	6.151	25.81	450	0.432867	32.7781	25.97	72.37	3.38925	2.4528	25	103.4	0.543405	1.06399	40.12	0.278691	0.5	1
119	1000	7068.86	7068.86	-0.00857207	0.0247665	123.051	0.00316239	964	180.823	177.1	175.222	450	2.30324	2.82671	0.523469	6.198	25.81	450	0.479765	32.2103	26.01	72.37	3.39819	2.45927	25	105.5	0.619417	1.06399	40.12	0.309897	0.5	1
120	1000	6920.07	6920.07	-0.00840612	0.0241593	119.655	0.00309222	961	183.063	179.3	177.152	450	2.23953	2.75859	0.519062	6.231	25.82	450	0.416466	33.0264	26.07	72.43	3.41163	2.47104	25	103.3	0.517806	1.06399	40.12	0.267826	0.5	1
121	1000	6916.83	6916.83	-0.00845244	0.0685723	119.3	0.00309488	961	185.295	181.2	178.764	450	2.23206	2.7573	0.525244	6.205	25.82	450	0.399801	33.3321	26.21	72.4	3.44321	2.49288	25	103.3	0.492292	1.06399	40.12	0.256811	0.5	1
122	1000	6921.45	6921.45	-0.00851136	-0.0119507	119.11	0.00309651	962	187.525	183.9	181.875	450	2.23001	2.76202	0.532004	6.218	25.83	450	0.42534	32.8963	26.01	72.43	3.39819	2.46131	25	103.3	0.531596	1.06399	40.12	0.273702	0.5	1
123	1000	6942.48	6942.48	-0.00858806	0.32935	119.162	0.00311608	960	189.75	183.9	180.733	450	2.22461	2.76465	0.540043	6.164	25.84	450	0.43999	32.7148	25.97	72.4	3.38925	2.45382	25	103.6	0.554678	1.06399	40.12	0.283418	0.5	1
124	1000	6921.45	6921.45	-0.00858962	0.339978	118.165	0.00309651	958	191.955	186	182.672	450	2.20574	2.75053	0.544794	6.218	25.83	450	0.42534	32.8963	26.01	72.33	3.39819	2.45791	25	103.3	0.531596	1.06399	40.12	0.273702	0.5	1
125	1000	6945.93	6945.93	-0.00866959	0.33494	118.236	0.00311018	958	194.162	188.2	184.833	450	2.20719	2.76026	0.553076	6.211	25.84	450	0.422447	32.9858	26.11	72.4	3.42062	2.47653	25	103.7	0.527084	1.06399	40.12	0.271785	0.5	1
126	1000	6904.13	6904.13	-0.00868412	0.089341	117.405	0.00309887	961	196.359	191.9	189.264	450	2.19617	2.75224	0.556069	6.164	25.84	450	0.401445	33.3309	26.18	72.43	3.43642	2.489	25	103.1	0.494788	1.06399	40.12	0.257897	0.5	1
127	1000	6955.89	6955.89	-0.00878917	0.083787	117.783	0.00312149	960	198.562	194.1	191.711	450	2.20341	2.76999	0.566574	6.178	25.85	450	0.445499	32.6518	25.97	72.33	3.38925	2.45145	25	103.8	0.563462	1.06399	40.12	0.287076	0.5	1
128	1000	6915.68	6915.68	-0.00876986	0.123447	116.5	0.00308701	958	200.741	196	193.37	450	2.17862	2.74824	0.56962	6.272	25.84	450	0.427964	32.8416	25.97	72.33	3.38925	2.45145	25	103.2	0.5357	1.06399	40.12	0.27544	0.5	1
129	1000	6935.78	6935.78	-0.00886253	0.158684	116.692	0.00310931	959	202.922	197.9	195.169	450	2.18156	2.75911	0.577544	6.198	25.85	450	0.437649	32.7464	25.97	72.37	3.38925	2.4528	25	103.5	0.550962	1.06399	40.12	0.281864	0.5	1
130	1000	6934.16	6934.16	-0.00893924	0.336376	116.661	0.00311174	960	205.1	198.9	195.456	450	2.17765	2.76134	0.583684	6.178	25.85	450	0.428562	32.8976	26.04	72.37	3.4049	2.46413	25	103.5	0.536638	1.06399	40.12	0.275837	0.5	1
131	1000	6915.21	6915.21	-0.00910554	0.250433	117.763	0.0031022	972	207.3	201.6	198.17	450	2.19988	2.78821	0.588336	6.205	25.87	450	0.395238	33.486	26.28	72.63	3.4591	2.51235	25	103.3	0.485393	1.06399	40.12	0.2538	0.5	1
132	1000	6908.98	6908.98	-0.00908544	0.28773	116.439	0.0030931	966	209.474	203.5	200.194	450	2.17439	2.7685	0.59411	6.245	25.87	450	0.42868	32.8735	25.97	72.33	3.38925	2.45145	25	103.1	0.536824	1.06399	40.12	0.275915	0.5	1
133	1000	6929.08	6929.08	-0.00912956	0.243766	115.938	0.00310842	963	211.64	205.9	202.775	450	2.16585	2.76794	0.602088	6.205	25.87	450	0.436773	32.7781	25.97	72.43	3.38925	2.45484	25	103.4	0.549576	1.06399	40.12	0.281283	0.5	1
134	1000	6914.75	6914.75	-0.00916091	0.308569	115.279	0.00309679	962	213.792	207.6	204.148	450	2.15229	2.75935	0.607056	6.238	25.87	450	0.425853	32.9282	26.01	72.37	3.39819	2.45927	25	103.2	0.532398	1.06399	40.12	0.274042	0.5	1
135	1000	6923.07	6923.07	-0.00923036	0.310153	115.088	0.00309941	962	215.941	209.7	206.312	450	2.1487	2.76267	0.613967	6.245	25.87	450	0.437603	32.7451	25.94	72.37	3.38257	2.44797	25	103.3	0.55089	1.06399	40.12	0.281833	0.5	1
136	1000	6941.99	6941.99	-0.00936414	0.296728	115.672	0.00311377	966	218.101	211.9	208.238	450	2.1599	2.78173	0.621832	6.218	25.88	450	0.404121	33.3568	26.28	72.5	3.4591	2.50785	25	103.7	0.498859	1.06399	40.12	0.259664	0.5	1
137	1000	6954.26	6954.26	-0.00949312	0.300928	116.164	0.00312134	970	220.27	214	210.582	450	2.16903	2.79819	0.629162	6.205	25.88	450	0.437665	32.8025	26.04	72.43	3.4049	2.46617	25	103.8	0.550989	1.06399	40.12	0.281875	0.5	1
138	1000	6962.59	6962.59	-0.00963869	0.380798	116.819	0.00314919	975	222.45	215.6	211.99	450	2.1798	2.81598	0.63618	6.043	25.87	450	0.452878	32.6204	25.97	72.37	3.38925	2.4528	25	103.9	0.575318	1.06399	40.12	0.291981	0.5	1
139	1000	6948.25	6948.25	-0.00976984	0.331975	117.273	0.00310691	982	224.639	218.1	214.539	450	2.18921	2.83036	0.641153	6.279	25.88	450	0.437745	32.7694	26.01	72.47	3.39819	2.46267	25	103.7	0.551114	1.06399	40.12	0.281927	0.5	1
140	1000	6923.07	6923.07	-0.00986725	0.336931	117.286	0.00310058	987	226.828	220.2	216.614	450	2.18934	2.83446	0.645117	6.258	25.89	450	0.439041	32.7451	25.94	72.5	3.38257	2.45236	25	103.3	0.553171	1.06399	40.12	0.282788	0.5	1
141	1000	6938.54	6938.54	-0.0099493	0.376829	117.096	0.00310257	986	229.013	222.1	218.158	450	2.18505	2.83791	0.652859	6.279	25.88	450	0.418043	33.0828	26.14	72.74	3.42738	2.49308	25	103.6	0.520246	1.06399	40.12	0.26887	0.5	1
142	1000	6916.37	6916.37	-0.00991827	0.32875	115.575	0.00310234	981	231.171	224.5	220.885	450	2.15746	2.8145	0.657042	6.238	25.9	450	0.437893	32.7768	25.94	72.37	3.38257	2.44797	25	103.2	0.55135	1.06399	40.12	0.282026	0.5	1
143	1000	6940.86	6940.86	-0.00999104	0.409704	115.27	0.00311377	978	233.321	226.1	222.13	450	2.15025	2.81583	0.66558	6.225	25.89	450	0.433251	32.8659	26.04	72.43	3.4049	2.46617	25	103.6	0.54401	1.06399	40.12	0.278946	0.5	1
144	1000	6934.16	6934.16	-0.0100827	0.441321	115.168	0.00311187	980	235.469	228	223.875	450	2.14774	2.81886	0.671123	6.218	25.89	450	0.431017	32.8976	26.04	72.5	3.4049	2.46855	25	103.5	0.540494	1.06399	40.12	0.277465	0.5	1
145	1000	6922.38	6922.38	-0.0101481	0.393715	114.75	0.00310453	981	237.61	230.4	226.467	450	2.1408	2.81695	0.67615	6.231	25.89	450	0.435476	32.8098	25.97	72.4	3.38925	2.45382	25	103.3	0.547523	1.06399	40.12	0.280422	0.5	1
146	1000	6916.37	6916.37	-0.0102024	0.421851	114.198	0.003106	980	239.739	232.3	228.279	450	2.12993	2.81163	0.681705	6.225	25.91	450	0.439046	32.7768	25.94	72.67	3.38257	2.45811	25	103.2	0.553179	1.06399	40.12	0.282791	0.5	1
147	1000	6933.46	6933.46	-0.0103716	0.396091	114.893	0.00316161	985	241.883	234.5	230.463	450	2.14345	2.83296	0.689516	5.922	25.91	450	0.435092	32.9626	26.07	72.37	3.41163	2.469	25	103.5	0.546917	1.06399	40.12	0.280167	0.5	1
148	1000	6941.55	6941.55	-0.0105046	0.403669	115.166	0.00313869	988	244.031	236.6	232.597	450	2.14841	2.84491	0.696492	6.09	25.91	450	0.442104	32.801	26.01	72.33	3.39819	2.45791	25	103.6	0.558041	1.06399	40.12	0.284821	0.5	1
149	1000	6942.48	6942.48	-0.0106069	0.310113	115.065	0.00313918	990	246.18	239.3	235.653	450	2.14827	2.85105	0.702772	6.11	25.93	450	0.44911	32.7148	25.97	72.37	3.38925	2.4528	25	103.6	0.569251	1.06399	40.12	0.289476	0.5	1
150	1000	6908.05	6908.05	-0.0106862	0.385246	114.703	0.00312875	993	248.32	240.9	236.815	450	2.14006	2.8455	0.705443	6.057	25.91	450	0.430724	32.9601	26.01	72.43	3.39819	2.46131	25	103.1	0.540032	1.06399	40.12	0.27727	0.5	1
151	1000	6901.35	6901.35	-0.0108235	0.452916	114.944	0.00310357	997	250.463	242.6	238.232	450	2.14331	2.85419	0.710885	6.218	25.93	450	0.426521	32.9921	26.01	72.37	3.39819	2.45927	25	103	0.533442	1.06399	40.12	0.274484	0.5	1
152	1000	6954.96	6954.96	-0.0109811	0.456954	115.351	0.00313085	996	252.614	244.7	240.471	450	2.15089	2.87348	0.72259	6.198	25.93	450	0.446399	32.7378	26.01	72.37	3.39819	2.45927	25	103.8	0.564903	1.06399	40.12	0.287674	0.5	1
153	1000	6955.89	6955.89	-0.0111124	0.569966	115.456	0.00312604	998	254.765	246.1	241.523	450	2.15074	2.87963	0.728893	6.231	25.93	450	0.451439	32.6518	25.97	72.4	3.38925	2.45382	25	103.8	0.572997	1.06399	40.12	0.291024	0.5	1
154	1000	6908.05	6908.05	-0.011176	0.61217	114.84	0.00310548	1001	256.903	247.9	242.92	450	2.13838	2.86843	0.730044	6.225	25.93	450	0.428733	32.9601	26.01	72.43	3.39819	2.46131	25	103.1	0.536907	1.06399	40.12	0.27595	0.5	1
155	1000	6901.35	6901.35	-0.0111961	0.591209	113.77	0.00310679	997	259.022	250.1	245.163	450	2.11874	2.85419	0.735458	6.218	25.95	450	0.428171	32.9921	26.01	72.47	3.39819	2.46267	25	103	0.536025	1.06399	40.12	0.275578	0.5	1
156	1000	6929.08	6929.08	-0.0113584	0.670613	114.131	0.00311399	998	261.146	251.7	246.613	450	2.12403	2.86854	0.744502	6.231	25.93	450	0.441376	32.7781	25.97	72.43	3.38925	2.45484	25	103.4	0.556882	1.06399	40.12	0.284338	0.5	1
157	1000	6942.48	6942.48	-0.011485	0.748017	114.101	0.00311779	998	263.268	253.3	247.979	450	2.12203	2.87409	0.752059	6.245	25.93	450	0.446051	32.7148	25.97	72.37	3.38925	2.4528	25	103.6	0.564345	1.06399	40.12	0.287443	0.5	1
158	1000	6901.35	6901.35	-0.0115208	0.641552	113.153	0.0031095	999	265.374	256	250.825	450	2.10624	2.85992	0.753679	6.211	25.96	450	0.429151	32.9921	26.01	72.4	3.39819	2.46029	25	103	0.537562	1.06399	40.12	0.276227	0.5	1
159	1000	6908.05	6908.05	-0.0115047	0.788253	111.708	0.00311406	990	267.45	257.1	251.407	450	2.07646	2.83691	0.760446	6.191	25.95	450	0.431139	32.9601	26.01	72.43	3.39819	2.46131	25	103.1	0.540685	1.06399	40.12	0.277545	0.5	1
160	1000	6942.48	6942.48	-0.0116893	0.738539	112.198	0.00312103	992	269.537	259.5	254.164	450	2.08659	2.85681	0.770216	6.245	25.95	450	0.447829	32.7148	25.97	72.5	3.38925	2.45721	25	103.6	0.567194	1.06399	40.12	0.288625	0.5	1
161	1000	6922.38	6922.38	-0.0117067	0.707816	111.065	0.00311625	989	271.603	261.7	256.366	450	2.06594	2.83992	0.773977	6.218	25.95	450	0.440929	32.8098	25.97	72.4	3.38925	2.45382	25	103.3	0.556172	1.06399	40.12	0.284041	0.5	1
162	1000	6902.28	6902.28	-0.0118271	0.724509	110.905	0.00310831	992	273.666	263.6	258.102	450	2.06262	2.84026	0.777645	6.211	25.95	450	0.433741	32.9054	25.97	72.33	3.38925	2.45145	25	103	0.544783	1.06399	40.12	0.279271	0.5	1
163	1000	6900.66	6900.66	-0.0120624	0.714905	111.778	0.00310648	1000	275.745	265.7	260.089	450	2.07913	2.8625	0.783367	6.218	25.95	450	0.424186	33.0573	26.04	72.4	3.4049	2.46515	25	103	0.529795	1.06399	40.12	0.272937	0.5	1
164	1000	6914.06	6914.06	-0.0121781	0.689842	111.496	0.00311361	999	277.819	267.9	262.412	450	2.07434	2.86519	0.790851	6.211	25.95	450	0.429042	32.9932	26.04	72.43	3.4049	2.46617	25	103.2	0.537391	1.06399	40.12	0.276155	0.5	1
165	1000	6940.86	6940.86	-0.0119964	0.673176	108.513	0.00312663	979	279.838	270	264.661	450	2.01882	2.81871	0.799889	6.205	25.95	450	0.438801	32.8659	26.04	72.47	3.4049	2.46753	25	103.6	0.552789	1.06399	40.12	0.282628	0.5	1
166	1000	6922.38	6922.38	-0.0121491	0.731427	108.589	0.00311625	983	281.857	271.6	266.075	450	2.01913	2.82269	0.803556	6.218	25.95	450	0.440929	32.8098	25.97	72.4	3.38925	2.45382	25	103.3	0.556172	1.06399	40.12	0.284041	0.5	1
167	1000	6928.15	6928.15	-0.0123387	0.696717	108.948	0.00312524	987	283.884	273.8	268.352	450	2.02651	2.83654	0.810029	6.198	25.97	450	0.439961	32.8645	26.01	72.37	3.39819	2.45927	25	103.4	0.554632	1.06399	40.12	0.283398	0.5	1
168	1000	6940.86	6940.86	-0.0125658	0.681226	109.588	0.00313369	992	285.922	275.9	270.497	450	2.03879	2.85614	0.817349	6.191	25.98	450	0.441701	32.8659	26.04	72.37	3.4049	2.46413	25	103.6	0.5574	1.06399	40.12	0.284554	0.5	1
169	1000	6913.37	6913.37	0.000122316	0.246972	-1.94707	0.0031287	271.6	285.881	278.6	274.571	450	-0.0410732	0.778885	0.819959	6.144	25.98	450	0.428956	33.0584	26.07	72.37	3.41163	2.469	25	103.2	0.537256	1.06399	40.12	0.276098	0.5	1
170	1000	6907.36	6907.36	0.000111711	-0.00588511	-1.85501	0.00311432	273.8	285.847	280.2	277.079	450	-0.0346162	0.784512	0.819129	6.218	25.98	450	0.429004	33.0252	26.04	72.47	3.4049	2.46753	25	103.1	0.53733	1.06399	40.12	0.27613	0.5	1
171	1000	6908.98	6908.98	0.000108227	-0.308205	-1.83097	0.00311615	275.9	285.818	282.1	280.091	450	-0.0285066	0.790714	0.819221	6.211	25.98	450	0.438741	32.8735	25.97	72.33	3.38925	2.45145	25	103.1	0.552695	1.06399	40.12	0.282589	0.5	1
172	1000	6954.96	6954.96	-0.0127956	-0.290591	110.233	0.0031385	1003	287.887	284	281.947	450	2.06908	2.89367	0.824591	6.211	25.99	450	0.451455	32.7378	26.01	72.33	3.39819	2.45791	25	103.8	0.573023	1.06399	40.12	0.291035	0.5	1
173	1000	6948.25	6948.25	-0.0128734	-0.146502	109.491	0.00313481	1000	289.94	285.1	282.527	450	2.05248	2.88224	0.82976	6.205	25.98	450	0.448158	32.7694	26.01	72.33	3.39819	2.45791	25	103.7	0.567723	1.06399	40.12	0.288843	0.5	1
174	1000	6934.16	6934.16	-0.0128091	-0.166564	107.551	0.00313168	991	291.956	287.2	284.632	450	2.01652	2.8505	0.83398	6.205	26	450	0.440654	32.8976	26.04	72.4	3.4049	2.46515	25	103.5	0.555733	1.06399	40.12	0.283858	0.5	1
175	1000	6923.07	6923.07	-0.0128846	-0.124914	106.805	0.00312573	989	293.958	288.9	286.231	450	2.00177	2.8402	0.838438	6.211	26	450	0.449795	32.7451	25.94	72.37	3.38257	2.44797	25	103.3	0.570351	1.06399	40.12	0.289931	0.5	1
176	1000	6922.38	6922.38	-0.0130582	-0.0685796	106.85	0.00312696	991	295.96	290.5	287.587	450	2.00156	2.84566	0.844102	6.191	25.99	450	0.445031	32.8098	25.97	72.33	3.38925	2.45145	25	103.3	0.562713	1.06399	40.12	0.286765	0.5	1
177	1000	6934.16	6934.16	-0.0133755	-0.00832422	108.013	0.00313118	999	297.982	292.1	288.92	450	2.02222	2.87352	0.851296	6.198	25.99	450	0.439947	32.8976	26.04	72.43	3.4049	2.46617	25	103.5	0.55461	1.06399	40.12	0.283389	0.5	1
178	1000	6914.06	6914.06	-0.0135179	0.00223525	107.708	0.00312687	1001	299.998	294	290.72	450	2.01629	2.87092	0.854628	6.178	26	450	0.433938	32.9932	26.04	72.43	3.4049	2.46617	25	103.2	0.545094	1.06399	40.12	0.279401	0.5	1
179	1000	6923.07	6923.07	-0.0136593	-0.0175346	107.366	0.00312889	1000	302.008	296.1	292.985	450	2.01026	2.87179	0.861533	6.191	26	450	0.450249	32.7451	25.94	72.33	3.38257	2.44661	25	103.3	0.571082	1.06399	40.12	0.290233	0.5	1
180	1000	6955.89	6955.89	-0.0138456	0.0748765	107.348	0.00313404	998	304.017	297.5	294.103	450	2.00822	2.87963	0.871416	6.252	26	450	0.45734	32.6518	25.97	72.33	3.38925	2.45145	25	103.8	0.582539	1.06399	40.12	0.29495	0.5	1
181	1000	6940.86	6940.86	-0.0138943	0.125833	106.243	0.00313898	994	306.003	299.1	295.396	450	1.98658	2.8619	0.875316	6.178	26	450	0.443731	32.8659	26.04	72.43	3.4049	2.46617	25	103.6	0.560637	1.06399	40.12	0.285902	0.5	1
182	1000	6922.38	6922.38	-0.0139912	0.130536	105.508	0.00313129	993	307.976	301	297.295	450	1.97272	2.8514	0.87869	6.184	26.01	450	0.446953	32.8098	25.97	72.33	3.38925	2.45145	25	103.3	0.565789	1.06399	40.12	0.288042	0.5	1
183	1000	6954.96	6954.96	-0.0143166	0.107501	106.446	0.00314654	998	309.967	303.1	299.499	450	1.99073	2.87925	0.888516	6.191	26.02	450	0.454624	32.7378	26.01	72.4	3.39819	2.46029	25	103.8	0.578139	1.06399	40.12	0.293143	0.5	1
184	1000	6922.38	6922.38	-0.0144561	0.11474	105.958	0.00312797	1000	311.948	305	301.306	450	1.98143	2.87151	0.890071	6.205	26.01	450	0.446479	32.8098	25.97	72.4	3.38925	2.45382	25	103.3	0.565031	1.06399	40.12	0.287728	0.5	1
185	1000	6926.76	6926.76	-0.0147105	0.0434626	106.264	0.00313157	1004	313.937	307.4	303.834	450	1.98849	2.88482	0.896328	6.205	26.02	450	0.435754	32.9945	26.07	72.4	3.41163	2.47002	25	103.4	0.547962	1.06399	40.12	0.280606	0.5	1
186	1000	6949.18	6949.18	-0.0151545	0.0550351	107.852	0.00314437	1014	315.955	309.3	305.835	450	2.01802	2.92298	0.904961	6.178	26.01	450	0.457361	32.6833	25.97	72.37	3.38925	2.4528	25	103.7	0.582572	1.06399	40.12	0.294964	0.5	1
187	1000	6914.06	6914.06	-0.0152497	0.105284	106.896	0.00314712	1013	317.954	310.9	307.08	450	1.99916	2.90534	0.906175	6.07	26.02	450	0.437997	32.9932	26.04	72.43	3.4049	2.46617	25	103.2	0.551514	1.06399	40.12	0.282095	0.5	1
188	1000	6934.16	6934.16	-0.0155095	0.121176	107.068	0.00313757	1014	319.956	312.8	308.95	450	2.0021	2.91666	0.914559	6.178	26.01	450	0.442121	32.8976	26.04	72.43	3.4049	2.46617	25	103.5	0.558068	1.06399	40.12	0.284832	0.5	1
189	1000	6934.16	6934.16	-0.0156746	0.0507928	106.536	0.00313823	1013	321.949	315.2	311.575	450	1.99347	2.91378	0.920318	6.184	26.02	450	0.442855	32.8976	26.04	72.4	3.4049	2.46515	25	103.5	0.559239	1.06399	40.12	0.28532	0.5	1
190	1000	6908.98	6908.98	-0.0156234	0.131588	104.549	0.00312624	1004	323.904	316.6	312.696	450	1.95472	2.87741	0.922689	6.198	26.03	450	0.443366	32.8735	25.97	72.37	3.38925	2.4528	25	103.1	0.560055	1.06399	40.12	0.28566	0.5	1
191	1000	6940.16	6940.16	-0.0154971	0.125392	102.098	0.00314729	987	325.813	318.5	314.561	450	1.90898	2.84146	0.932481	6.144	26.02	450	0.441992	32.9308	26.07	72.4	3.41163	2.47002	25	103.6	0.557863	1.06399	40.12	0.284747	0.5	1
192	1000	6940.16	6940.16	-0.0156767	0.169292	101.694	0.00313924	986	327.714	320.1	315.994	450	1.9006	2.83858	0.937977	6.205	26.03	450	0.441499	32.9308	26.07	72.43	3.41163	2.47104	25	103.6	0.557078	1.06399	40.12	0.284419	0.5	1
193	1000	6921.45	6921.45	-0.0160721	0.131113	102.625	0.00314092	996	329.632	322.2	318.232	450	1.91873	2.85964	0.940905	6.151	26.04	450	0.444607	32.8963	26.01	72.4	3.39819	2.46029	25	103.3	0.562036	1.06399	40.12	0.286484	0.5	1
194	1000	6941.55	6941.55	-0.0164941	0.211987	103.631	0.0031432	1002	331.568	323.6	319.391	450	1.93606	2.88522	0.949163	6.184	26.03	450	0.450557	32.801	26.01	72.4	3.39819	2.46029	25	103.6	0.571577	1.06399	40.12	0.290438	0.5	1
195	1000	6941.55	6941.55	-0.0167102	0.304713	103.272	0.0031432	1001	333.496	324.9	320.359	450	1.9276	2.88234	0.954738	6.184	26.03	450	0.450557	32.801	26.01	72.37	3.39819	2.45927	25	103.6	0.571577	1.06399	40.12	0.290438	0.5	1
196	1000	6934.16	6934.16	-0.0168733	0.300619	102.555	0.00313985	999	335.41	326.8	322.185	450	1.91425	2.87352	0.959265	6.184	26.03	450	0.443726	32.8976	26.04	72.4	3.4049	2.46515	25	103.5	0.560628	1.06399	40.12	0.285898	0.5	1
197	1000	6942.48	6942.48	-0.0172355	0.296403	102.994	0.00314995	1003	337.333	328.7	324.209	450	1.92255	2.88848	0.965929	6.144	26.03	450	0.45737	32.7148	25.97	72.4	3.38925	2.45382	25	103.6	0.582586	1.06399	40.12	0.29497	0.5	1
198	1000	6934.16	6934.16	-0.0177539	0.29668	104.266	0.00314779	1014	339.279	330.6	325.967	450	1.94636	2.91666	0.970301	6.144	26.04	450	0.445495	32.8976	26.04	72.47	3.4049	2.46753	25	103.5	0.563455	1.06399	40.12	0.287073	0.5	1
199	1000	6922.38	6922.38	-0.0180588	0.392618	104.194	0.00313767	1016	341.222	331.9	326.974	450	1.94321	2.91745	0.974242	6.164	26.03	450	0.44918	32.8098	25.97	72.43	3.38925	2.45484	25	103.3	0.569364	1.06399	40.12	0.289523	0.5	1
200	1000	6921.45	6921.45	-0.018278	0.390047	103.573	0.00314152	1014	343.154	333.8	328.799	450	1.93163	2.91132	0.979691	6.137	26.03	450	0.444047	32.8963	26.01	72.37	3.39819	2.45927	25	103.3	0.561141	1.06399	40.12	0.286112	0.5	1
201	1000	6922.38	6922.38	-0.0185084	0.388729	102.982	0.00313767	1012	345.075	335.7	330.746	450	1.9206	2.90596	0.985368	6.164	26.03	450	0.44918	32.8098	25.97	72.37	3.38925	2.4528	25	103.3	0.569364	1.06399	40.12	0.289523	0.5	1
202	1000	6914.06	6914.06	-0.01889	0.384052	103.173	0.00313977	1016	346.999	337.6	332.512	450	1.92425	2.91394	0.989693	6.137	26.04	450	0.438227	32.9932	26.04	72.43	3.4049	2.46617	25	103.2	0.551878	1.06399	40.12	0.282247	0.5	1
203	1000	6920.76	6920.76	-0.0192885	0.478281	103.378	0.00313804	1018	348.925	338.9	333.482	450	1.92633	2.92251	0.996176	6.157	26.03	450	0.439381	32.9613	26.04	72.43	3.4049	2.46617	25	103.3	0.553711	1.06399	40.12	0.283014	0.5	1
204	1000	6921.45	6921.45	-0.0195796	0.476284	102.938	0.00313504	1017	350.843	340.8	335.419	450	1.91812	2.91993	1.00181	6.178	26.03	450	0.443132	32.8963	26.01	72.4	3.39819	2.46029	25	103.3	0.55968	1.06399	40.12	0.285504	0.5	1
205	1000	6951.93	6951.93	-0.0197561	0.474814	101.859	0.00314089	1009	352.741	342.7	337.2	450	1.89797	2.90972	1.01175	6.218	26.02	450	0.435509	33.0191	26.14	72.4	3.42738	2.48142	25	103.8	0.547575	1.06399	40.12	0.280444	0.5	1
206	1000	6934.16	6934.16	-0.0201246	0.431572	101.726	0.00314463	1012	354.638	344.8	339.543	450	1.89629	2.91091	1.01462	6.164	26.04	450	0.445047	32.8976	26.04	72.33	3.4049	2.46277	25	103.5	0.562739	1.06399	40.12	0.286776	0.5	1
207	1000	6920.76	6920.76	-0.0204887	0.551379	101.513	0.00313106	1013	356.528	345.9	340.135	450	1.89005	2.90815	1.01811	6.191	26.02	450	0.437775	32.9613	26.04	72.4	3.4049	2.46515	25	103.3	0.551162	1.06399	40.12	0.281947	0.5	1
208	1000	6899.97	6899.97	-0.0206818	0.491601	100.403	0.0031237	1010	358.398	348.1	342.384	450	1.87037	2.89083	1.02046	6.178	26.02	450	0.42679	33.1226	26.07	72.4	3.41163	2.47002	25	103	0.533862	1.06399	40.12	0.274663	0.5	1
209	1000	6934.16	6934.16	-0.0211248	0.483664	100.448	0.00313918	1009	360.269	350	344.486	450	1.87139	2.90228	1.03089	6.178	26.02	450	0.442989	32.8976	26.04	72.4	3.4049	2.46515	25	103.5	0.559453	1.06399	40.12	0.285409	0.5	1
210	1000	6941.29	6941.29	-0.0212352	0.641157	98.8823	0.00314463	999	362.108	350.8	344.256	450	1.83913	2.87647	1.03734	6.164	26.02	450	0.412167	33.4227	26.31	72.37	3.46594	2.5083	25	103.7	0.511177	1.06399	40.12	0.264982	0.5	1
211	1000	6953.56	6953.56	-0.0217008	0.642402	98.9274	0.0031513	1000	363.948	352.6	346.541	450	1.83996	2.88444	1.04448	6.157	26.02	450	0.446671	32.8674	26.07	72.37	3.41163	2.469	25	103.8	0.565338	1.06399	40.12	0.287855	0.5	1
212	1000	6920.07	6920.07	-0.0220837	0.530294	98.5211	0.0031328	1003	365.783	355.1	349.253	450	1.83443	2.87916	1.04473	6.178	26.02	450	0.433931	33.0264	26.07	72.4	3.41163	2.47002	25	103.3	0.545083	1.06399	40.12	0.279397	0.5	1
213	1000	6939.23	6939.23	-0.022582	0.56438	98.5437	0.00313721	1003	367.617	356.7	350.725	450	1.83423	2.88713	1.0529	6.205	26.02	450	0.435092	33.0176	26.11	72.43	3.42062	2.47756	25	103.6	0.546917	1.06399	40.12	0.280167	0.5	1
214	1000	6926.76	6926.76	-0.0226412	0.632731	96.6201	0.0031401	993	369.414	358	351.791	450	1.79693	2.85321	1.05628	6.151	26.02	450	0.436941	32.9945	26.07	72.4	3.41163	2.47002	25	103.4	0.549842	1.06399	40.12	0.281394	0.5	1
215	1000	6913.83	6913.83	-0.0227076	0.60578	94.7603	0.00313064	984	371.177	359.9	353.202	450	1.76261	2.82207	1.05946	6.184	26.03	450	0.400248	33.6185	26.34	72.63	3.47279	2.52229	25	103.3	0.492971	1.06399	40.12	0.257107	0.5	1
216	1000	6907.36	6907.36	-0.0233795	0.658343	95.3736	0.00312705	990	372.95	361.3	354.925	450	1.7731	2.83662	1.06352	6.178	26.02	450	0.433209	33.0252	26.04	72.33	3.4049	2.46277	25	103.1	0.543944	1.06399	40.12	0.278918	0.5	1
217	1000	6940.86	6940.86	-0.0242518	0.811514	96.6349	0.00314443	996	374.744	362.1	355.349	450	1.79387	2.86765	1.07379	6.164	26.02	450	0.445795	32.8659	26.04	72.37	3.4049	2.46413	25	103.6	0.563936	1.06399	40.12	0.287273	0.5	1
218	1000	6946.86	6946.86	-0.0247496	0.78751	96.2635	0.00315083	995	376.531	364	357.294	450	1.78737	2.86725	1.07988	6.151	26.03	450	0.445184	32.899	26.07	72.43	3.41163	2.47104	25	103.7	0.562959	1.06399	40.12	0.286867	0.5	1
219	1000	6940.86	6940.86	-0.0253605	0.812297	96.2387	0.00314332	997	378.317	365.6	358.807	450	1.78644	2.87053	1.0841	6.171	26.02	450	0.445638	32.8659	26.04	72.37	3.4049	2.46413	25	103.6	0.563685	1.06399	40.12	0.287169	0.5	1
220	1000	6894.44	6894.44	-0.0259606	0.78155	96.0625	0.00312655	1002	380.101	367.5	359.985	450	1.78368	2.86564	1.08196	6.144	26.02	450	0.397551	33.6499	26.31	72.6	3.46594	2.51627	25	103	0.488885	1.06399	40.12	0.255326	0.5	1
221	1000	6941.55	6941.55	-0.0271399	0.784201	97.8244	0.00314681	1011	381.918	369.3	362.633	450	1.81665	2.91113	1.09449	6.151	26.02	450	0.450412	32.801	26.01	72.37	3.39819	2.45927	25	103.6	0.571343	1.06399	40.12	0.290341	0.5	1
222	1000	6946.86	6946.86	-0.027396	0.839694	96.1349	0.00314915	1001	383.702	370.7	363.707	450	1.78399	2.88454	1.10056	6.131	26	450	0.443019	32.899	26.07	72.43	3.41163	2.47104	25	103.7	0.5595	1.06399	40.12	0.285429	0.5	1
223	1000	6942.48	6942.48	-0.0276164	0.905865	94.3284	0.00314305	991	385.451	372	364.954	450	1.74892	2.85393	1.105	6.157	26	450	0.454335	32.7148	25.97	72.33	3.38925	2.45145	25	103.6	0.577671	1.06399	40.12	0.29295	0.5	1
224	1000	6894.65	6894.65	-0.0283026	0.776134	94.0536	0.0031219	996	387.197	374.5	367.544	450	1.74617	2.84856	1.10239	6.164	26.01	450	0.431946	33.0242	26.01	72.26	3.39819	2.45553	25	102.9	0.541955	1.06399	40.12	0.27808	0.5	1
225	1000	6915.9	6915.9	-0.0294935	0.891614	95.2609	0.00313578	1003	388.963	375.5	367.048	450	1.76663	2.87742	1.1108	6.137	26.01	450	0.379214	34.0309	26.54	72.7	3.5188	2.55816	25	103.4	0.461446	1.06399	40.12	0.24324	0.5	1
226	1000	6934.85	6934.85	-0.0302281	0.915141	94.8098	0.00313959	1000	390.721	377.1	369.836	450	1.75776	2.87668	1.11892	6.157	26	450	0.445976	32.8327	26.01	72.3	3.39819	2.45689	25	103.5	0.564226	1.06399	40.12	0.287393	0.5	1
227	1000	6922.38	6922.38	-0.0311109	0.758565	94.6754	0.00313811	1003	392.479	379.8	373.091	450	1.75816	2.88012	1.12196	6.151	26.02	450	0.448584	32.8098	25.97	72.37	3.38925	2.4528	25	103.3	0.568406	1.06399	40.12	0.289126	0.5	1
228	1000	6949.18	6949.18	-0.0320536	0.860285	94.561	0.00314703	1001	394.233	380.9	373.952	450	1.75414	2.88551	1.13137	6.151	26	450	0.457066	32.6833	25.97	72.3	3.38925	2.45043	25	103.7	0.582093	1.06399	40.12	0.294767	0.5	1
229	1000	6946.86	6946.86	-0.0326481	0.827114	93.303	0.0031482	995	395.965	382.8	375.717	450	1.73121	2.86725	1.13605	6.137	26	450	0.442885	32.899	26.07	72.37	3.41163	2.469	25	103.7	0.559287	1.06399	40.12	0.28534	0.5	1
230	1000	6955.89	6955.89	-0.0339677	0.846255	93.9457	0.00314962	1000	397.708	384.4	377.509	450	1.74289	2.8854	1.14252	6.164	26.01	450	0.460304	32.6518	25.97	72.47	3.38925	2.45619	25	103.8	0.587356	1.06399	40.12	0.296923	0.5	1
231	1000	6953.56	6953.56	-0.0349843	0.892036	93.5379	0.00315168	999	399.442	385.8	378.485	450	1.73439	2.88156	1.14716	6.124	25.99	450	0.444783	32.8674	26.07	72.37	3.41163	2.469	25	103.8	0.562317	1.06399	40.12	0.2866	0.5	1
232	1000	6928.15	6928.15	-0.0363581	0.907375	93.8705	0.00313495	1005	401.182	387.4	380	450	1.74031	2.88827	1.14796	6.157	25.99	450	0.442607	32.8645	26.01	72.33	3.39819	2.45791	25	103.4	0.558843	1.06399	40.12	0.285155	0.5	1
233	1000	6939.23	6939.23	-0.0382793	0.881702	95.2631	0.00314158	1015	402.949	389.3	381.818	450	1.76687	2.92167	1.1548	6.157	26	450	0.434461	33.0176	26.11	72.37	3.42062	2.4755	25	103.6	0.545919	1.06399	40.12	0.279748	0.5	1
234	1000	6922.38	6922.38	-0.0390587	0.941726	93.5964	0.00313549	1007	404.684	390.6	383.107	450	1.73454	2.89161	1.15707	6.137	25.99	450	0.446244	32.8098	25.97	72.3	3.38925	2.45043	25	103.3	0.564655	1.06399	40.12	0.287572	0.5	1
235	1000	6951.93	6951.93	-0.0403189	0.912172	92.9239	0.00314932	1002	406.406	392.5	384.859	450	1.72252	2.88953	1.16701	6.124	25.98	450	0.434206	33.0191	26.14	72.33	3.42738	2.47903	25	103.8	0.545517	1.06399	40.12	0.279579	0.5	1
236	1000	6913.37	6913.37	-0.0417468	1.04455	92.4366	0.00313185	1003	408.117	393.3	385.11	450	1.71089	2.87637	1.16548	6.124	25.98	450	0.429388	33.0584	26.07	72.4	3.41163	2.47002	25	103.2	0.537934	1.06399	40.12	0.276385	0.5	1
237	1000	6928.15	6928.15	-0.0433313	1.01062	92.0279	0.00313855	1001	409.821	395.2	387.347	450	1.70389	2.87677	1.17289	6.124	25.98	450	0.442474	32.8645	26.01	72.33	3.39819	2.45791	25	103.4	0.558632	1.06399	40.12	0.285067	0.5	1
238	1000	6954.26	6954.26	-0.0455752	1.10691	92.6659	0.00314771	1004	411.535	396.3	388.199	450	1.71405	2.89627	1.18222	6.151	25.99	450	0.448464	32.8025	26.04	72.26	3.4049	2.46038	25	103.8	0.568214	1.06399	40.12	0.289047	0.5	1
239	1000	6940.86	6940.86	-0.0464737	1.07967	90.3536	0.00314063	992	413.206	398.1	389.963	450	1.67126	2.85614	1.18488	6.137	25.97	450	0.442039	32.8659	26.04	72.3	3.4049	2.46174	25	103.6	0.557939	1.06399	40.12	0.284778	0.5	1
240	1000	6920.76	6920.76	-0.0480738	1.11128	89.2577	0.00312992	988	414.856	399.5	391.093	450	1.65014	2.83638	1.18625	6.137	25.96	450	0.433878	32.9613	26.04	72.3	3.4049	2.46174	25	103.3	0.545	1.06399	40.12	0.279362	0.5	1
241	1000	6914.06	6914.06	-0.0508295	1.19446	89.9222	0.00312314	994	416.517	400.6	391.847	450	1.66102	2.85085	1.18983	6.171	25.97	450	0.431576	32.9932	26.04	72.3	3.4049	2.46174	25	103.2	0.541373	1.06399	40.12	0.277835	0.5	1
242	1000	6920.76	6920.76	-0.0535569	1.16667	90.0321	0.00313198	996	418.181	402.4	393.767	450	1.6636	2.85935	1.19575	6.124	25.96	450	0.434163	32.9613	26.04	72.4	3.4049	2.46515	25	103.3	0.545449	1.06399	40.12	0.279551	0.5	1
243	1000	6894.65	6894.65	-0.0560165	1.15051	89.2748	0.00311708	995	419.831	404.1	395.43	450	1.6497	2.8457	1.196	6.164	25.98	450	0.42945	33.0242	26.01	72.3	3.39819	2.45689	25	102.9	0.538031	1.06399	40.12	0.276425	0.5	1
244	1000	6919.14	6919.14	-0.0604624	1.13953	91.0095	0.00310684	1006	421.513	405.9	397.122	450	1.6824	2.88738	1.20498	6.299	25.98	450	0.422661	33.1135	26.11	72.3	3.42062	2.47311	25	103.3	0.527417	1.06399	40.12	0.271927	0.5	1
245	1000	6922.38	6922.38	-0.0628755	1.1631	89.1296	0.00313426	995	423.16	407.3	398.808	450	1.64677	2.85715	1.21038	6.104	25.95	450	0.443477	32.8098	25.97	72.3	3.38925	2.45043	25	103.3	0.560231	1.06399	40.12	0.285733	0.5	1
246	1000	6946.86	6946.86	-0.0659447	1.16861	87.8065	0.00313789	986	424.782	408.9	400.263	450	1.62191	2.84132	1.2194	6.151	25.95	450	0.43827	32.899	26.07	72.36	3.41163	2.46866	25	103.7	0.551948	1.06399	40.12	0.282276	0.5	1
247	1000	6892.35	6892.35	-0.0706473	1.23332	88.0147	0.00312066	993	426.406	410	400.645	450	1.62456	2.83903	1.21447	6.104	25.95	450	0.415279	33.2422	26.11	72.4	3.42062	2.47653	25	102.9	0.515972	1.06399	40.12	0.267041	0.5	1
248	1000	6922.38	6922.38	-0.076358	1.16328	88.5326	0.00312794	996	428.042	412.1	403.547	450	1.63559	2.86002	1.22443	6.144	25.95	450	0.442583	32.8098	25.97	72.36	3.38925	2.45246	25	103.3	0.558805	1.06399	40.12	0.285139	0.5	1
249	1000	6915.68	6915.68	-0.0818555	1.3165	87.8912	0.00312646	993	429.663	412.7	403.546	450	1.62071	2.84864	1.22793	6.124	25.94	450	0.439689	32.8416	25.97	72.3	3.38925	2.45043	25	103.2	0.5542	1.06399	40.12	0.283218	0.5	1
250	1000	6921.45	6921.45	-0.0887107	1.27105	87.6692	0.00312215	993	431.28	414.6	405.518	450	1.61741	2.85102	1.23361	6.178	25.95	450	0.436245	32.8963	26.01	72.33	3.39819	2.45791	25	103.3	0.54874	1.06399	40.12	0.280932	0.5	1
251	1000	6919.14	6919.14	-0.0971381	1.26814	87.6962	0.00312171	995	432.898	416.2	406.805	450	1.61797	2.85581	1.23784	6.164	25.94	450	0.422324	33.1135	26.11	72.4	3.42062	2.47653	25	103.3	0.526893	1.06399	40.12	0.271704	0.5	1
252	1000	6948.25	6948.25	-0.1102	1.32417	89.8672	0.00313589	1008	434.556	417.5	408.353	450	1.65758	2.9053	1.24772	6.137	25.92	450	0.444399	32.7694	26.01	72.4	3.39819	2.46029	25	103.7	0.561703	1.06399	40.12	0.286345	0.5	1
253	1000	6919.14	6919.14	-0.122028	1.32072	88.9331	0.00312054	1006	436.196	419.1	409.45	450	1.64014	2.88738	1.24725	6.151	25.92	450	0.420996	33.1135	26.11	72.3	3.42062	2.47311	25	103.3	0.524828	1.06399	40.12	0.270825	0.5	1
254	1000	6921.45	6921.45	-0.135541	1.39349	87.2498	0.00312695	996	437.803	420.2	410.589	450	1.60727	2.85964	1.25237	6.117	25.92	450	0.435044	32.8963	26.01	72.33	3.39819	2.45791	25	103.3	0.54684	1.06399	40.12	0.280135	0.5	1
255	1000	6954.26	6954.26	-0.155202	1.39552	86.7935	0.00314022	992	439.402	421.8	412.333	450	1.59871	2.86165	1.26294	6.137	25.93	450	0.443505	32.8025	26.04	72.43	3.4049	2.46617	25	103.8	0.560276	1.06399	40.12	0.285752	0.5	1
256	1000	6920.76	6920.76	-0.182047	1.46153	86.5109	0.00312392	994	440.994	422.9	412.903	450	1.59216	2.85361	1.26145	6.124	25.91	450	0.429987	32.9613	26.04	72.36	3.4049	2.46379	25	103.3	0.538874	1.06399	40.12	0.276781	0.5	1
257	1000	6920.76	6920.76	-0.221969	1.33016	86.7488	0.00312553	998	442.593	425.3	415.764	450	1.59907	2.86509	1.26602	6.124	25.92	450	0.430817	32.9613	26.04	72.4	3.4049	2.46515	25	103.3	0.540179	1.06399	40.12	0.277332	0.5	1
258	1000	6981.76	6981.76	-0.293493	1.29601	89.229	0.0031542	1011	444.239	427.2	418.289	450	1.64618	2.92799	1.28181	6.117	25.92	450	0.457533	32.6122	26.01	72.36	3.39819	2.45893	25	104.2	0.582851	1.06399	40.12	0.295078	0.5	1
259	1000	6921.45	6921.45	-0.402784	1.36289	87.9794	0.00312379	1009	445.861	428.3	418.702	450	1.6215	2.89696	1.27546	6.137	25.92	450	0.434604	32.8963	26.01	72.33	3.39819	2.45791	25	103.3	0.546146	1.06399	40.12	0.279843	0.5	1
260	1000	6926.76	6926.76	-0.653341	1.48416	87.3041	0.00312929	1005	447.467	429.1	418.898	450	1.60659	2.88769	1.2811	6.097	25.9	450	0.428098	32.9945	26.07	72.4	3.41163	2.47002	25	103.4	0.53591	1.06399	40.12	0.275529	0.5	1
261	1000	6913.37	6913.37	-1.80043	1.60435	87.6254	0.00311957	1009	449.078	429.9	419.122	450	1.61035	2.89358	1.28323	6.11	25.89	450	0.422355	33.0584	26.07	72.4	3.41163	2.47002	25	103.2	0.526941	1.06399	40.12	0.271725	0.5	1
262	1000	6919.14	6919.14	2.38605	1.60578	88.3715	0.00312319	1015	450.702	431.5	420.651	450	1.62429	2.91321	1.28893	6.124	25.91	450	0.420771	33.1135	26.11	72.36	3.42062	2.47516	25	103.3	0.524478	1.06399	40.12	0.270676	0.5	1
263	1000	6927.46	6927.46	0.720004	1.55767	88.4851	0.0031302	1017	452.329	433.4	422.97	450	1.62732	2.92246	1.29514	6.083	25.89	450	0.431589	32.9294	26.04	72.33	3.4049	2.46277	25	103.4	0.541393	1.06399	40.12	0.277844	0.5	1
264	1000	6920.07	6920.07	0.421256	1.55562	87.5277	0.00311928	1013	453.939	435	424.39	450	1.60943	2.90786	1.29843	6.131	25.89	450	0.424216	33.0264	26.07	72.36	3.41163	2.46866	25	103.3	0.529841	1.06399	40.12	0.272957	0.5	1
265	1000	6920.76	6920.76	0.293634	1.62144	85.2083	0.00312496	999	455.503	436.1	425.351	450	1.56478	2.86796	1.30318	6.097	25.89	450	0.428918	32.9613	26.04	72.33	3.4049	2.46277	25	103.3	0.537196	1.06399	40.12	0.276073	0.5	1
266	1000	6920.07	6920.07	0.224446	1.65282	83.1513	0.00312253	987	457.029	437.4	426.384	450	1.52569	2.83323	1.30754	6.09	25.87	450	0.423476	33.0264	26.07	72.43	3.41163	2.47104	25	103.3	0.528687	1.06399	40.12	0.272467	0.5	1
267	1000	6918.45	6918.45	0.186464	1.67109	84.2964	0.0031207	996	458.576	438.8	427.455	450	1.54678	2.85839	1.31162	6.097	25.87	450	0.414365	33.1789	26.14	72.36	3.42738	2.48005	25	103.3	0.514562	1.06399	40.12	0.266436	0.5	1
268	1000	6947.56	6947.56	0.159106	1.6623	85.012	0.00314445	1000	460.136	440.4	429.665	450	1.56036	2.88195	1.32159	6.03	25.87	450	0.438265	32.8342	26.04	72.33	3.4049	2.46277	25	103.7	0.55194	1.06399	40.12	0.282273	0.5	1
269	1000	6920.76	6920.76	0.136729	1.69594	84.179	0.00311741	998	461.68	441.7	430.54	450	1.54412	2.86509	1.32097	6.104	25.85	450	0.425484	32.9613	26.04	72.33	3.4049	2.46277	25	103.3	0.53182	1.06399	40.12	0.273797	0.5	1
270	1000	6953.56	6953.56	0.121454	1.77162	84.7148	0.00312962	1000	463.233	442.8	431.518	450	1.55275	2.88444	1.33169	6.11	25.84	450	0.432276	32.8674	26.07	72.4	3.41163	2.47002	25	103.8	0.542474	1.06399	40.12	0.278299	0.5	1
271	1000	6926.76	6926.76	0.108681	1.70394	84.704	0.00312123	1004	464.787	444.7	433.431	450	1.5538	2.88482	1.33102	6.097	25.85	450	0.424017	32.9945	26.07	72.33	3.41163	2.46763	25	103.4	0.529531	1.06399	40.12	0.272826	0.5	1
272	1000	6928.15	6928.15	0.098039	1.77199	84.3966	0.00311657	1003	466.334	445.8	434.444	450	1.54677	2.88252	1.33575	6.11	25.83	450	0.43004	32.8645	26.01	72.3	3.39819	2.45689	25	103.4	0.538957	1.06399	40.12	0.276817	0.5	1
273	1000	6953.56	6953.56	0.0891815	1.76176	83.9879	0.00313324	1000	467.873	447.4	436.093	450	1.53933	2.88444	1.34511	6.077	25.83	450	0.432162	32.8674	26.07	72.4	3.41163	2.47002	25	103.8	0.542295	1.06399	40.12	0.278224	0.5	1
274	1000	6954.26	6954.26	0.0821536	1.87489	84.0262	0.00313038	1001	469.411	448.2	436.584	450	1.53793	2.88761	1.34969	6.097	25.83	450	0.435797	32.8025	26.04	72.33	3.4049	2.46277	25	103.8	0.54803	1.06399	40.12	0.280635	0.5	1
275	1000	6914.06	6914.06	0.0750044	1.84384	82.6732	0.00311648	997	470.924	449.8	437.887	450	1.51315	2.85945	1.3463	6.05	25.81	450	0.421098	32.9932	26.04	72.36	3.4049	2.46379	25	103.2	0.524985	1.06399	40.12	0.270892	0.5	1
276	1000	6928.15	6928.15	0.0692917	1.82917	81.8229	0.00311761	992	472.422	451.4	439.744	450	1.49752	2.85091	1.35339	6.083	25.81	450	0.428969	32.8645	26.01	72.4	3.39819	2.46029	25	103.4	0.537276	1.06399	40.12	0.276106	0.5	1
277	1000	6899.05	6899.05	0.0660469	1.75867	83.3286	0.00310392	1006	473.949	453.3	441.287	450	1.52701	2.879	1.35199	6.097	25.82	450	0.407623	33.2099	26.11	72.43	3.42062	2.47756	25	103	0.504206	1.06399	40.12	0.261978	0.5	1
278	1000	6921.45	6921.45	0.0624095	1.87808	83.7847	0.00310652	1008	475.482	454.1	454.1	450	1.53333	2.89409	1.36076	6.124	25.8	450	0.424918	32.8963	26.01	72.3	3.39819	2.45689	25	103.3	0.530936	1.06399	40.12	0.273422	0.5	1
279	1000	6944.54	6944.54	0.0592927	1.86974	84.4284	0.00311954	1012	477.027	455.7	455.7	450	1.54555	2.91527	1.36972	6.097	25.79	450	0.413262	33.1163	26.17	72.4	3.43416	2.48633	25	103.7	0.512862	1.06399	40.12	0.265706	0.5	1
280	1000	6920.76	6920.76	0.0546462	1.74896	82.1018	0.00311002	1001	478.532	457.9	457.9	450	1.50424	2.8737	1.36947	6.11	25.81	450	0.42211	32.9613	26.04	72.4	3.4049	2.46515	25	103.3	0.526559	1.06399	40.12	0.271562	0.5	1
281	1000	6907.36	6907.36	0.0511876	1.97332	80.8694	0.00310173	994	480.009	457.9	445.29	450	1.47696	2.84808	1.37113	6.104	25.79	450	0.416091	33.0252	26.04	72.33	3.4049	2.46277	25	103.1	0.517226	1.06399	40.12	0.267578	0.5	1
282	1000	6934.85	6934.85	0.0491794	1.95926	81.5562	0.00311408	998	481.499	459.5	447.297	450	1.4901	2.87093	1.38083	6.104	25.79	450	0.429209	32.8327	26.01	72.3	3.39819	2.45689	25	103.5	0.537652	1.06399	40.12	0.276266	0.5	1
283	1000	6953.56	6953.56	0.0471555	2.0207	81.9103	0.00312581	1000	482.994	460.6	448.13	450	1.49559	2.88444	1.38885	6.083	25.79	450	0.42871	32.8674	26.07	72.33	3.41163	2.46763	25	103.8	0.536871	1.06399	40.12	0.275935	0.5	1
284	1000	6933.46	6933.46	0.0452146	1.91784	82.1156	0.00311295	1005	484.496	462.7	450.361	450	1.50134	2.89048	1.38914	6.097	25.78	450	0.420671	32.9626	26.07	72.33	3.41163	2.46763	25	103.5	0.524322	1.06399	40.12	0.270609	0.5	1
285	1000	6947.56	6947.56	0.0431166	2.00996	81.6773	0.00311988	1002	485.987	463.6	451.144	450	1.49142	2.88771	1.39629	6.083	25.77	450	0.428707	32.8342	26.04	72.33	3.4049	2.46277	25	103.7	0.536866	1.06399	40.12	0.275933	0.5	1
286	1000	6948.25	6948.25	0.0409638	2.08233	80.7582	0.00311531	997	487.46	464.6	451.999	450	1.47286	2.87359	1.40073	6.124	25.78	450	0.43267	32.7694	26.01	72.36	3.39819	2.45893	25	103.7	0.543095	1.06399	40.12	0.278561	0.5	1
287	1000	7201.42	7201.42	0.0405289	2.1401	83.1199	0.00322777	995	488.976	466.2	455.528	450	1.51615	2.97232	1.45617	6.11	25.76	450	0.524585	31.7361	26.07	72.26	3.41163	2.46524	25	107.5	0.696216	1.06399	40.12	0.339911	0.5	1
288	1000	6932.54	6932.54	0.0374434	2.06019	79.6386	0.00311519	994	490.428	467.6	454.509	450	1.45231	2.85846	1.40616	6.07	25.77	450	0.415354	33.0495	26.11	72.26	3.42062	2.47174	25	103.5	0.516089	1.06399	40.12	0.267091	0.5	1
289	1000	6941.55	6941.55	0.036404	2.16742	80.2383	0.00310857	998	491.89	468.4	455.318	450	1.46153	2.8737	1.41217	6.117	25.75	450	0.42796	32.801	26.01	72.26	3.39819	2.45553	25	103.6	0.535695	1.06399	40.12	0.275438	0.5	1
290	1000	6939.23	6939.23	0.0358109	2.0965	81.7618	0.00311025	1010	493.381	470.3	457.071	450	1.49138	2.90728	1.4159	6.11	25.76	450	0.415957	33.0176	26.11	72.4	3.42062	2.47653	25	103.6	0.517019	1.06399	40.12	0.267489	0.5	1
291	1000	6900.66	6900.66	0.0341828	2.13848	80.6754	0.0030924	1007	494.852	471.4	457.822	450	1.47023	2.88253	1.4123	6.083	25.73	450	0.409632	33.0573	26.04	72.36	3.4049	2.46379	25	103	0.507283	1.06399	40.12	0.263306	0.5	1
292	1000	6934.85	6934.85	0.0328186	2.16961	79.9467	0.00310661	1001	496.308	472.7	459.458	450	1.45603	2.87956	1.42353	6.09	25.73	450	0.424576	32.8327	26.01	72.33	3.39819	2.45791	25	103.5	0.530402	1.06399	40.12	0.273195	0.5	1
293	1000	6941.55	6941.55	0.0314623	2.14215	79.0011	0.00310901	996	497.746	474.3	461.226	450	1.43884	2.86794	1.4291	6.104	25.74	450	0.427417	32.801	26.01	72.3	3.39819	2.45689	25	103.6	0.534844	1.06399	40.12	0.275078	0.5	1
294	1000	6945.93	6945.93	0.0304812	2.14232	78.8282	0.00311585	996	499.182	475.7	462.257	450	1.43561	2.86975	1.43414	6.063	25.73	450	0.416825	32.9858	26.11	72.33	3.42062	2.47414	25	103.7	0.51836	1.06399	40.12	0.268063	0.5	1
295	1000	6919.14	6919.14	0.0296375	2.10767	78.8918	0.00309635	1000	500.619	477.3	463.636	450	1.43743	2.87016	1.43273	6.09	25.71	450	0.405928	33.1135	26.11	72.36	3.42062	2.47516	25	103.3	0.501615	1.06399	40.12	0.260858	0.5	1
296	1000	6933.46	6933.46	0.0289259	2.16238	79.1914	0.00310055	1002	502.062	478.4	464.816	450	1.44202	2.88186	1.43983	6.104	25.71	450	0.414966	32.9626	26.07	72.36	3.41163	2.46866	25	103.5	0.515489	1.06399	40.12	0.266834	0.5	1
297	1000	6907.36	6907.36	0.0281319	2.16951	79.1478	0.00309379	1005	503.503	479.7	465.954	450	1.44106	2.8796	1.43854	6.083	25.72	450	0.411063	33.0252	26.04	72.33	3.4049	2.46277	25	103.1	0.50948	1.06399	40.12	0.264252	0.5	1
298	1000	6927.46	6927.46	0.0274319	2.27415	79.2546	0.0030984	1005	504.944	480.5	466.476	450	1.44111	2.88798	1.44687	6.07	25.68	450	0.414874	32.9294	26.04	72.26	3.4049	2.46038	25	103.4	0.515348	1.06399	40.12	0.266773	0.5	1
299	1000	6922.83	6922.83	0.0267585	2.32279	79.3377	0.00309428	1007	506.385	481.6	466.491	450	1.44175	2.89179	1.45004	6.083	25.68	450	0.390717	33.3657	26.24	72.36	3.45001	2.49643	25	103.4	0.478592	1.06399	40.12	0.250818	0.5	1
300	1000	6952.63	6952.63	0.0259522	2.22383	78.885	0.00310699	1004	507.821	483.7	469.822	450	1.43515	2.89559	1.46044	6.097	25.69	450	0.415184	32.954	26.11	72.33	3.42062	2.47414	25	103.8	0.515826	1.06399	40.12	0.266978	0.5	1
301	1000	6945.93	6945.93	0.0250585	2.26608	78.0171	0.00310666	1000	509.239	484.8	470.668	450	1.4181	2.88128	1.46317	6.07	25.68	450	0.412761	32.9858	26.11	72.33	3.42062	2.47414	25	103.7	0.512092	1.06399	40.12	0.265375	0.5	1
302	1000	6954.26	6954.26	0.0241805	2.19074	77.0433	0.00310027	995	510.64	486.7	473.188	450	1.40129	2.87031	1.46902	6.144	25.69	450	0.42314	32.8025	26.04	72.3	3.4049	2.46174	25	103.8	0.528163	1.06399	40.12	0.272244	0.5	1
303	1000	6926.76	6926.76	0.0235307	2.34662	76.689	0.00309332	995	512.032	487	472.463	450	1.39172	2.85896	1.46723	6.09	25.67	450	0.409937	32.9945	26.07	72.3	3.41163	2.46661	25	103.4	0.507751	1.06399	40.12	0.263508	0.5	1
304	1000	6932.98	6932.98	0.0230656	2.35875	76.8611	0.0030972	997	513.426	488.3	472.457	450	1.39472	2.86728	1.47255	6.083	25.67	450	0.378539	33.6095	26.38	72.3	3.48194	2.51744	25	103.6	0.460447	1.06399	40.12	0.242796	0.5	1
305	1000	6932.54	6932.54	0.0226506	2.40705	77.1512	0.00308524	1000	514.826	489.4	474.427	450	1.39925	2.87572	1.47647	6.137	25.65	450	0.404715	33.0495	26.11	72.3	3.42062	2.47311	25	103.5	0.499764	1.06399	40.12	0.260057	0.5	1
306	1000	6933.46	6933.46	0.0222472	2.41398	77.4141	0.00309669	1003	516.23	490.7	475.881	450	1.40404	2.88473	1.48069	6.057	25.64	450	0.410502	32.9626	26.07	72.33	3.41163	2.46763	25	103.5	0.508619	1.06399	40.12	0.263881	0.5	1
307	1000	6893.27	6893.27	0.0214923	2.44284	76.3367	0.00307295	1000	517.613	491.8	476.401	450	1.38331	2.85943	1.47612	6.104	25.65	450	0.397424	33.1548	26.07	72.26	3.41163	2.46524	25	102.9	0.488694	1.06399	40.12	0.255243	0.5	1
308	1000	6921.45	6921.45	0.0211494	2.36754	76.6572	0.00308773	1002	519.004	493.7	479.151	450	1.39073	2.87686	1.48613	6.09	25.65	450	0.413637	32.8963	26.01	72.26	3.39819	2.45553	25	103.3	0.51344	1.06399	40.12	0.265955	0.5	1
309	1000	6925.59	6925.59	0.0211517	2.46079	78.2694	0.00309156	1013	520.423	494.5	477.849	450	1.41917	2.91019	1.49101	6.057	25.63	450	0.37134	33.7084	26.41	72.4	3.48882	2.52591	25	103.5	0.449838	1.06399	40.12	0.238059	0.5	1
310	1000	6952.63	6952.63	0.0206475	2.34381	77.9208	0.00310052	1011	521.838	496.7	482.124	450	1.41485	2.91578	1.50093	6.097	25.65	450	0.412059	32.954	26.11	72.36	3.42062	2.47516	25	103.8	0.511011	1.06399	40.12	0.264911	0.5	1
311	1000	6921.45	6921.45	0.0199875	2.46223	76.8708	0.00310045	1007	523.231	497.2	482.254	450	1.39296	2.89122	1.49826	5.989	25.63	450	0.414203	32.8963	26.01	72.23	3.39819	2.45451	25	103.3	0.514311	1.06399	40.12	0.266329	0.5	1
312	1000	6920.76	6920.76	0.019401	2.43128	76.0054	0.00308309	1003	524.608	498.8	483.76	450	1.37734	2.87945	1.50211	6.097	25.63	450	0.408218	32.9613	26.04	72.26	3.4049	2.46038	25	103.3	0.505116	1.06399	40.12	0.262371	0.5	1
313	1000	6927.46	6927.46	0.0190458	2.55077	75.9845	0.00308661	1003	525.983	499.4	483.917	450	1.37471	2.88223	1.50752	6.063	25.6	450	0.408802	32.9294	26.04	72.3	3.4049	2.46174	25	103.4	0.506011	1.06399	40.12	0.262757	0.5	1
314	1000	6948.68	6948.68	0.0187781	2.53049	76.2848	0.00307468	1005	527.364	501	484.68	450	1.38073	2.89683	1.5161	6.198	25.6	450	0.386305	33.3247	26.28	72.57	3.4591	2.51027	25	103.8	0.471988	1.06399	40.12	0.24791	0.5	1
315	1000	6902.28	6902.28	0.0181495	2.56148	75.0017	0.00306148	1001	528.72	502	486.372	450	1.3561	2.86603	1.50993	6.131	25.58	450	0.405706	32.9054	25.97	72.23	3.38925	2.44806	25	103	0.501276	1.06399	40.12	0.260711	0.5	1
316	1000	6934.85	6934.85	0.0176745	2.61112	74.2619	0.00306849	995	530.061	503.1	487.454	450	1.34134	2.8623	1.52096	6.178	25.58	450	0.410724	32.8327	26.01	72.23	3.39819	2.45451	25	103.5	0.50896	1.06399	40.12	0.264028	0.5	1
317	1000	6953.56	6953.56	0.0173735	2.56809	74.2049	0.00308695	995	531.402	504.7	489.204	450	1.34109	2.87002	1.52893	6.124	25.59	450	0.411788	32.8674	26.07	72.33	3.41163	2.46763	25	103.8	0.510593	1.06399	40.12	0.264731	0.5	1
318	1000	6920.07	6920.07	0.0170892	2.49846	74.1989	0.00306621	999	532.744	506.4	490.715	450	1.34226	2.86768	1.52541	6.151	25.58	450	0.399703	33.0264	26.07	72.23	3.41163	2.46422	25	103.3	0.492143	1.06399	40.12	0.256746	0.5	1
319	1000	6927.46	6927.46	0.0168513	2.63144	74.3557	0.00306532	1000	534.087	506.9	490.863	450	1.34271	2.87361	1.5309	6.157	25.56	450	0.403786	32.9294	26.04	72.57	3.4049	2.47094	25	103.4	0.498348	1.06399	40.12	0.259443	0.5	1
320	1000	6947.56	6947.56	0.0168291	2.51765	75.4743	0.00307738	1008	535.453	509	493.621	450	1.36579	2.90501	1.53921	6.137	25.56	450	0.410704	32.8342	26.04	72.23	3.4049	2.45936	25	103.7	0.508928	1.06399	40.12	0.264015	0.5	1
321	1000	6905.05	6905.05	0.0166628	2.57219	75.9458	0.00305849	1015	536.826	509.9	493.295	450	1.37358	2.90728	1.53371	6.117	25.54	450	0.385367	33.2433	26.14	72.33	3.42738	2.47903	25	103.1	0.470589	1.06399	40.12	0.247292	0.5	1
322	1000	6946.86	6946.86	0.0163209	2.54652	75.536	0.00307751	1011	538.193	511.5	495.82	450	1.36641	2.91336	1.54695	6.124	25.55	450	0.406525	32.899	26.07	72.23	3.41163	2.46422	25	103.7	0.502528	1.06399	40.12	0.261253	0.5	1
323	1000	6926.76	6926.76	0.015831	2.71828	74.3666	0.00306068	1005	539.534	511.7	495.063	450	1.34129	2.88769	1.5464	6.164	25.54	450	0.398565	32.9945	26.07	72.3	3.41163	2.46661	25	103.4	0.49042	1.06399	40.12	0.255996	0.5	1
324	1000	6946.86	6946.86	0.0159351	2.68375	76.0261	0.00307434	1016	540.907	513.3	497.065	450	1.37301	2.92777	1.55475	6.144	25.55	450	0.406107	32.899	26.07	72.3	3.41163	2.46661	25	103.7	0.501888	1.06399	40.12	0.260976	0.5	1
325	1000	6933.46	6933.46	0.0155118	2.71637	75.0922	0.00306475	1012	542.262	514.4	497.826	450	1.35491	2.91062	1.5557	6.157	25.54	450	0.400815	32.9626	26.07	72.26	3.41163	2.46524	25	103.5	0.493831	1.06399	40.12	0.257481	0.5	1
326	1000	6947.56	6947.56	0.0150878	2.83448	74.0708	0.0030687	1005	543.596	515	498.233	450	1.33359	2.89636	1.56277	6.151	25.52	450	0.407314	32.8342	26.04	72.23	3.4049	2.45936	25	103.7	0.503733	1.06399	40.12	0.261774	0.5	1
327	1000	6912.44	6912.44	0.0148433	2.77427	73.9068	0.00305274	1008	544.927	516.6	499.283	450	1.33163	2.89032	1.5587	6.164	25.53	450	0.389095	33.1456	26.11	72.3	3.42062	2.47311	25	103.2	0.47616	1.06399	40.12	0.249749	0.5	1
328	1000	7045.7	7045.7	0.0148236	2.86061	74.8403	0.00311638	1006	546.275	517.7	501.573	450	1.34756	2.9402	1.59264	6.124	25.52	450	0.42861	32.5797	26.14	72.36	3.42738	2.48005	25	105.2	0.536714	1.06399	40.12	0.275869	0.5	1
329	1000	6913.37	6913.37	0.0141165	2.85296	72.2058	0.00305148	999	547.573	518.7	501.176	450	1.29831	2.8649	1.56659	6.144	25.5	450	0.391898	33.0584	26.07	72.26	3.41163	2.46524	25	103.2	0.480364	1.06399	40.12	0.251597	0.5	1
330	1000	6960.96	6960.96	0.0139566	2.85292	72.3273	0.00307249	998	548.874	520.1	503.32	450	1.30061	2.88173	1.58112	6.144	25.5	450	0.410258	32.771	26.04	72.26	3.4049	2.46038	25	103.9	0.508244	1.06399	40.12	0.26372	0.5	1
331	1000	6940.16	6940.16	0.0137546	2.8408	72.2158	0.0030622	1000	550.172	521.4	504.235	450	1.29874	2.87888	1.58014	6.151	25.5	450	0.400056	32.9308	26.07	72.26	3.41163	2.46524	25	103.6	0.492679	1.06399	40.12	0.25698	0.5	1
332	1000	6925.14	6925.14	0.013491	2.8582	71.7308	0.00305984	999	551.462	522.5	504.731	450	1.28933	2.86978	1.58045	6.124	25.5	450	0.388411	33.1468	26.14	72.26	3.42738	2.47663	25	103.4	0.475136	1.06399	40.12	0.249298	0.5	1
333	1000	6914.06	6914.06	0.0132704	2.87931	71.4445	0.00305333	999	552.745	523.6	506.052	450	1.28356	2.86519	1.58162	6.124	25.49	450	0.395036	32.9932	26.04	72.23	3.4049	2.45936	25	103.2	0.485087	1.06399	40.12	0.253667	0.5	1
334	1000	6927.46	6927.46	0.0131291	2.91644	71.5706	0.00304706	1000	554.031	524.7	507.1	450	1.28524	2.87361	1.58838	6.191	25.48	450	0.397087	32.9294	26.04	72.3	3.4049	2.46174	25	103.4	0.488183	1.06399	40.12	0.25502	0.5	1
335	1000	6920.76	6920.76	0.0129297	2.9582	71.349	0.00303552	1000	555.311	525.7	507.753	450	1.2803	2.87083	1.59053	6.225	25.46	450	0.392846	32.9613	26.04	72.3	3.4049	2.46174	25	103.3	0.481789	1.06399	40.12	0.252222	0.5	1
336	1000	6927.46	6927.46	0.0126961	2.92979	70.8831	0.00305236	998	556.583	527.1	509.392	450	1.27212	2.86787	1.59575	6.137	25.46	450	0.396717	32.9294	26.04	72.26	3.4049	2.46038	25	103.4	0.487625	1.06399	40.12	0.254776	0.5	1
337	1000	6940.86	6940.86	0.0127469	2.93172	72.0508	0.00305605	1006	557.877	528.4	510.838	450	1.29395	2.89645	1.6025	6.151	25.46	450	0.400619	32.8659	26.04	72.23	3.4049	2.45936	25	103.6	0.493534	1.06399	40.12	0.257352	0.5	1
338	1000	6952.63	6952.63	0.0126926	2.96425	72.6171	0.00306235	1010	559.181	529.5	511.608	450	1.30395	2.91289	1.60895	6.144	25.46	450	0.396706	32.954	26.11	72.3	3.42062	2.47311	25	103.8	0.487607	1.06399	40.12	0.254768	0.5	1
339	1000	6911.75	6911.75	0.0123519	2.90069	71.486	0.00303063	1007	560.465	531.1	512.688	450	1.28394	2.88717	1.60323	6.231	25.46	450	0.379525	33.2111	26.14	72.3	3.42738	2.478	25	103.2	0.461906	1.06399	40.12	0.243444	0.5	1
340	1000	6926.76	6926.76	0.0121958	2.99122	71.3745	0.00307228	1006	561.745	531.7	513.616	450	1.28017	2.89056	1.6104	6.009	25.46	450	0.395843	32.9945	26.07	72.33	3.41163	2.46763	25	103.4	0.486305	1.06399	40.12	0.254199	0.5	1
341	1000	6928.15	6928.15	0.0120099	3.04708	71.094	0.00304253	1005	563.019	532.7	514.565	450	1.27387	2.88827	1.6144	6.191	25.45	450	0.398385	32.8645	26.01	72.26	3.39819	2.45553	25	103.4	0.490147	1.06399	40.12	0.255876	0.5	1
342	1000	6926.76	6926.76	0.0118389	3.018	70.8558	0.00304978	1005	564.289	534.1	515.742	450	1.26996	2.88769	1.61774	6.131	25.44	450	0.391909	32.9945	26.07	72.23	3.41163	2.46422	25	103.4	0.480381	1.06399	40.12	0.251604	0.5	1
343	1000	6905.74	6905.74	0.0116172	3.00602	70.2912	0.00302683	1004	565.548	535.4	516.522	450	1.2596	2.87606	1.61646	6.218	25.44	450	0.379713	33.1777	26.11	72.33	3.42062	2.47414	25	103.1	0.462185	1.06399	40.12	0.243569	0.5	1
344	1000	6912.44	6912.44	0.0112579	3.01894	68.7978	0.00304253	995	566.78	536.5	517.702	450	1.2314	2.85305	1.62164	6.137	25.44	450	0.383282	33.1456	26.11	72.33	3.42062	2.47414	25	103.2	0.467484	1.06399	40.12	0.245919	0.5	1
345	1000	6912.44	6912.44	0.0110179	3.01778	67.9953	0.00307172	991	567.996	537.6	518.939	450	1.2164	2.84158	1.62518	5.962	25.45	450	0.38746	33.1456	26.11	72.4	3.42062	2.47653	25	103.2	0.473714	1.06399	40.12	0.248671	0.5	1
346	1000	6940.86	6940.86	0.0109236	3.06426	68.1211	0.00304855	991	569.214	538.7	520.424	450	1.2179	2.85326	1.63536	6.178	25.44	450	0.398564	32.8659	26.04	72.3	3.4049	2.46174	25	103.6	0.490418	1.06399	40.12	0.255995	0.5	1
347	1000	6919.14	6919.14	0.0109023	3.112	68.699	0.00305018	997	570.442	539.5	520.379	450	1.22781	2.86155	1.63374	6.097	25.43	450	0.385359	33.1135	26.11	72.3	3.42062	2.47311	25	103.3	0.470576	1.06399	40.12	0.247287	0.5	1
348	1000	6912.44	6912.44	0.0107983	3.09095	68.7329	0.00305303	999	571.671	540.8	521.653	450	1.22884	2.86452	1.63568	6.05	25.42	450	0.383613	33.1456	26.11	72.33	3.42062	2.47414	25	103.2	0.467976	1.06399	40.12	0.246136	0.5	1
349	1000	6938.54	6938.54	0.0106957	3.21638	68.7628	0.00305867	998	572.898	541.3	521.803	450	1.22706	2.87245	1.64539	6.077	25.41	450	0.386977	33.0828	26.14	72.3	3.42738	2.478	25	103.6	0.472992	1.06399	40.12	0.248353	0.5	1
350	1000	6952.63	6952.63	0.0105904	3.11304	68.7572	0.00306555	999	574.127	543.2	524.476	450	1.2289	2.88117	1.65227	6.083	25.42	450	0.39502	32.954	26.11	72.33	3.42062	2.47414	25	103.8	0.485064	1.06399	40.12	0.253656	0.5	1
351	1000	6926.76	6926.76	0.0104615	3.07229	68.5913	0.00305083	1001	575.353	544.6	525.855	450	1.22655	2.8762	1.64965	6.104	25.42	450	0.391012	32.9945	26.07	72.26	3.41163	2.46524	25	103.4	0.479034	1.06399	40.12	0.251013	0.5	1
352	1000	6905.74	6905.74	0.0103852	3.17223	68.7643	0.00304327	1004	576.581	545.1	525.42	450	1.2279	2.87606	1.64816	6.083	25.41	450	0.380307	33.1777	26.11	72.26	3.42062	2.47174	25	103.1	0.463065	1.06399	40.12	0.24396	0.5	1
353	1000	6900.66	6900.66	0.0103865	3.18788	69.4615	0.00304147	1010	577.822	546.2	526.722	450	1.24066	2.89112	1.65046	6.07	25.4	450	0.385589	33.0573	26.04	72.26	3.4049	2.46038	25	103	0.470919	1.06399	40.12	0.247438	0.5	1
354	1000	6899.05	6899.05	0.0099748	3.19818	67.2794	0.00304236	997	579.021	547.3	527.399	450	1.19962	2.85324	1.65363	6.07	25.41	450	0.378618	33.2099	26.11	72.36	3.42062	2.47516	25	103	0.460563	1.06399	40.12	0.242847	0.5	1
355	1000	6906.67	6906.67	0.00976306	3.22445	66.4274	0.00304998	992	580.205	548.3	528.626	450	1.18318	2.84207	1.65889	6.043	25.41	450	0.385491	33.0905	26.07	72.23	3.41163	2.46422	25	103.1	0.470773	1.06399	40.12	0.247374	0.5	1
356	1000	6927.46	6927.46	0.00971279	3.32869	66.6933	0.00304801	993	581.391	548.9	529.143	450	1.18621	2.8535	1.66728	6.083	25.38	450	0.391969	32.9294	26.04	72.26	3.4049	2.46038	25	103.4	0.480471	1.06399	40.12	0.251644	0.5	1
357	1000	6934.16	6934.16	0.00971458	3.30851	67.3202	0.00305778	998	582.589	550.2	530.662	450	1.19833	2.87064	1.67231	6.05	25.39	450	0.395421	32.8976	26.04	72.3	3.4049	2.46174	25	103.5	0.485668	1.06399	40.12	0.253921	0.5	1
358	1000	6939.23	6939.23	0.00980933	3.37963	68.6376	0.00304892	1007	583.811	551	530.782	450	1.22167	2.89865	1.67698	6.11	25.38	450	0.387542	33.0176	26.11	72.33	3.42062	2.47414	25	103.6	0.473836	1.06399	40.12	0.248725	0.5	1
359	1000	6920.76	6920.76	0.00969286	3.37137	68.4221	0.0030662	1008	585.029	552.1	532.132	450	1.21778	2.8938	1.67602	5.949	25.38	450	0.392645	32.9613	26.04	72.23	3.4049	2.45936	25	103.3	0.481487	1.06399	40.12	0.25209	0.5	1
360	1000	6908.05	6908.05	0.00943032	3.30629	67.1331	0.00304577	1002	586.223	553.7	533.882	450	1.19486	2.87129	1.67644	6.043	25.38	450	0.39009	32.9601	26.01	72.23	3.39819	2.45451	25	103.1	0.47765	1.06399	40.12	0.250405	0.5	1
361	1000	6920.07	6920.07	0.00927334	3.27767	66.5719	0.0030457	999	587.408	555.1	535.201	450	1.18489	2.86768	1.68278	6.077	25.38	450	0.386684	33.0264	26.07	72.33	3.41163	2.46763	25	103.3	0.472554	1.06399	40.12	0.24816	0.5	1
362	1000	6934.16	6934.16	0.00924756	3.25669	66.9584	0.00306471	1002	588.601	556.4	536.995	450	1.19253	2.88214	1.68962	5.996	25.38	450	0.395792	32.8976	26.04	72.26	3.4049	2.46038	25	103.5	0.486227	1.06399	40.12	0.254165	0.5	1
363	1000	6934.85	6934.85	0.00923097	3.44578	67.4316	0.00305752	1005	589.799	556.4	536.346	450	1.19785	2.89106	1.69322	6.023	25.36	450	0.397252	32.8327	26.01	72.26	3.39819	2.45553	25	103.5	0.488434	1.06399	40.12	0.255129	0.5	1
364	1000	6927.46	6927.46	0.00918515	3.33875	67.6866	0.00303727	1009	591.003	558.3	538.342	450	1.20462	2.89948	1.69485	6.151	25.38	450	0.390588	32.9294	26.04	72.23	3.4049	2.45936	25	103.4	0.478398	1.06399	40.12	0.250733	0.5	1
365	1000	6931.84	6931.84	0.00911714	3.39248	67.7495	0.00305404	1010	592.208	559.1	538.49	450	1.2048	2.90419	1.69939	6.057	25.38	450	0.383296	33.1148	26.14	72.33	3.42738	2.47903	25	103.5	0.467504	1.06399	40.12	0.245928	0.5	1
366	1000	6919.14	6919.14	0.00898249	3.3926	67.294	0.00305757	1009	593.404	560.2	539.569	450	1.19626	2.89599	1.69973	5.989	25.37	450	0.38331	33.1135	26.11	72.23	3.42062	2.47072	25	103.3	0.467526	1.06399	40.12	0.245937	0.5	1
367	1000	6912.44	6912.44	0.00885837	3.39754	66.9009	0.00305826	1008	594.593	561.3	540.578	450	1.1888	2.89032	1.70152	5.976	25.38	450	0.382299	33.1456	26.11	72.33	3.42062	2.47414	25	103.2	0.466022	1.06399	40.12	0.245271	0.5	1
368	1000	6933.46	6933.46	0.00881661	3.48164	67.1485	0.00303939	1009	595.785	562.1	541.419	450	1.19188	2.90199	1.71011	6.144	25.37	450	0.388633	32.9626	26.07	72.3	3.41163	2.46661	25	103.5	0.475469	1.06399	40.12	0.249445	0.5	1
369	1000	6945.24	6945.24	0.0087367	3.64143	67.0788	0.00304088	1008	596.973	562.3	540.705	450	1.18759	2.90404	1.71645	6.157	25.36	450	0.383837	33.0509	26.14	72.3	3.42738	2.478	25	103.7	0.46831	1.06399	40.12	0.246284	0.5	1
370	1000	6906.67	6906.67	0.00860542	3.53215	66.5895	0.0030314	1009	598.153	564	542.667	450	1.18045	2.89077	1.71032	6.11	25.36	450	0.380674	33.0905	26.07	72.23	3.41163	2.46422	25	103.1	0.463609	1.06399	40.12	0.244201	0.5	1
371	1000	6898.35	6898.35	0.00845123	3.55048	65.8932	0.00302775	1006	599.32	565	543.037	450	1.16707	2.87871	1.71164	6.11	25.36	450	0.371292	33.2756	26.14	72.33	3.42738	2.47903	25	103	0.449768	1.06399	40.12	0.238027	0.5	1
372	1000	6924.45	6924.45	0.00837742	3.56704	65.8124	0.00304552	1005	600.485	566.1	544.323	450	1.16526	2.88673	1.72147	6.07	25.36	450	0.37649	33.2123	26.17	72.33	3.43416	2.48392	25	103.4	0.457418	1.06399	40.12	0.241447	0.5	1
373	1000	6920.07	6920.07	0.00831732	3.66603	65.8467	0.00304242	1006	601.65	566.6	544.874	450	1.16405	2.88777	1.72372	6.057	25.34	450	0.384265	33.0264	26.07	72.3	3.41163	2.46661	25	103.3	0.468947	1.06399	40.12	0.246566	0.5	1
374	1000	6927.46	6927.46	0.00826823	3.581	65.9563	0.00304889	1008	602.817	568.3	547.261	450	1.16769	2.8966	1.72891	6.057	25.36	450	0.391051	32.9294	26.04	72.26	3.4049	2.46038	25	103.4	0.479092	1.06399	40.12	0.251038	0.5	1
375	1000	6899.05	6899.05	0.008139	3.62272	65.4115	0.00302909	1007	603.974	569.1	546.922	450	1.1567	2.88186	1.72516	6.083	25.34	450	0.373626	33.2099	26.11	72.26	3.42062	2.47174	25	103	0.453198	1.06399	40.12	0.239563	0.5	1
376	1000	6937.84	6937.84	0.00811786	3.61857	65.7297	0.00304508	1008	605.137	570.4	548.539	450	1.16275	2.90094	1.73819	6.11	25.36	450	0.379547	33.1482	26.17	72.33	3.43416	2.48392	25	103.6	0.461939	1.06399	40.12	0.243459	0.5	1
377	1000	6960.26	6960.26	0.00805762	3.58509	65.717	0.00306238	1008	606.3	571.8	551.034	450	1.16315	2.91032	1.74716	6.063	25.36	450	0.397723	32.8357	26.07	72.23	3.41163	2.46422	25	103.9	0.489146	1.06399	40.12	0.25544	0.5	1
378	1000	6919.6	6919.6	0.00794824	3.71138	65.303	0.00304221	1008	607.453	572	548.127	450	1.15302	2.89331	1.74029	6.057	25.34	450	0.354245	33.6745	26.38	72.3	3.48194	2.51744	25	103.4	0.424994	1.06399	40.12	0.226831	0.5	1
379	1000	6899.97	6899.97	0.00802757	3.69505	66.4651	0.00305797	1018	608.628	573.1	550.976	450	1.17507	2.91373	1.73866	5.902	25.34	450	0.381437	33.1226	26.07	72.26	3.41163	2.46524	25	103	0.464741	1.06399	40.12	0.244703	0.5	1
380	1000	6925.84	6925.84	0.00801426	3.73889	66.8702	0.00303327	1020	609.81	574.2	551.878	450	1.18185	2.9304	1.74855	6.131	25.34	450	0.380376	33.0815	26.11	72.3	3.42062	2.47311	25	103.4	0.463168	1.06399	40.12	0.244005	0.5	1
381	1000	6933.46	6933.46	0.00787016	3.70829	66.1128	0.00305479	1016	610.978	575.5	553.744	450	1.16825	2.92212	1.75388	6.016	25.34	450	0.389071	32.9626	26.07	72.23	3.41163	2.46422	25	103.5	0.476124	1.06399	40.12	0.249733	0.5	1
382	1000	6952.63	6952.63	0.00776789	3.78643	65.7209	0.00303756	1013	612.137	576.3	554.161	450	1.15945	2.92155	1.76209	6.178	25.34	450	0.387317	32.954	26.11	72.3	3.42062	2.47311	25	103.8	0.473499	1.06399	40.12	0.248577	0.5	1
383	1000	6907.13	6907.13	0.00748147	3.70437	63.6797	0.00303585	1004	613.26	577.7	553.873	450	1.12276	2.87664	1.75388	6.083	25.36	450	0.355357	33.651	26.34	72.33	3.47279	2.51187	25	103.2	0.426595	1.06399	40.12	0.22756	0.5	1
384	1000	6906.67	6906.67	0.00740736	3.65719	63.4567	0.00306204	1004	614.38	579	557.07	450	1.11946	2.87645	1.75698	5.895	25.34	450	0.383534	33.0905	26.07	72.3	3.41163	2.46661	25	103.1	0.467858	1.06399	40.12	0.246084	0.5	1
385	1000	6900.66	6900.66	0.00744367	3.75471	64.2486	0.00302335	1010	615.512	579.6	557.166	450	1.13246	2.89112	1.75866	6.124	25.34	450	0.380323	33.0573	26.04	72.26	3.4049	2.46038	25	103	0.463089	1.06399	40.12	0.24397	0.5	1
386	1000	6920.07	6920.07	0.00745139	3.81647	64.7664	0.0030298	1013	616.653	580.4	557.832	450	1.14101	2.90786	1.76686	6.137	25.34	450	0.382671	33.0264	26.07	72.3	3.41163	2.46661	25	103.3	0.466575	1.06399	40.12	0.245516	0.5	1
387	1000	6911.06	6911.06	0.00729282	3.85669	63.7871	0.003029	1008	617.775	581.2	557.697	450	1.12192	2.88974	1.76783	6.117	25.34	450	0.37046	33.2767	26.17	72.33	3.43416	2.48392	25	103.2	0.448548	1.06399	40.12	0.237481	0.5	1
388	1000	6925.59	6925.59	0.00724933	3.78544	63.8228	0.00303749	1009	618.899	582.8	558.39	450	1.12393	2.89869	1.77477	6.124	25.36	450	0.353094	33.7084	26.41	72.3	3.48882	2.52242	25	103.5	0.423339	1.06399	40.12	0.226077	0.5	1
389	1000	6926.76	6926.76	0.0071943	3.87765	63.7526	0.00304227	1009	620.02	583.3	560.673	450	1.12089	2.89918	1.7783	6.097	25.36	450	0.386863	32.9945	26.07	72.3	3.41163	2.46661	25	103.4	0.472821	1.06399	40.12	0.248278	0.5	1
390	1000	6946.86	6946.86	0.00716611	3.89231	63.9219	0.00304581	1010	621.144	584.4	561.95	450	1.12379	2.91048	1.78669	6.11	25.34	450	0.391202	32.899	26.07	72.26	3.41163	2.46524	25	103.7	0.479319	1.06399	40.12	0.251138	0.5	1
391	1000	6951.24	6951.24	0.00699756	3.96844	62.7844	0.00305096	1003	622.245	585	561.759	450	1.10107	2.89213	1.79105	6.11	25.36	450	0.383437	33.0843	26.17	72.3	3.43416	2.48289	25	103.8	0.467714	1.06399	40.12	0.246021	0.5	1
392	1000	6911.75	6911.75	0.00688752	3.86361	62.1778	0.00303252	1003	623.336	586.6	563.279	450	1.09166	2.8757	1.78404	6.117	25.36	450	0.374944	33.2111	26.14	72.33	3.42738	2.47903	25	103.2	0.455139	1.06399	40.12	0.24043	0.5	1
393	1000	6898.83	6898.83	0.0068024	3.89839	61.7842	0.00302525	1002	624.42	587.4	561.929	450	1.08364	2.86746	1.78382	6.117	25.35	450	0.345818	33.8392	26.41	72.6	3.48882	2.53288	25	103.1	0.412922	1.06399	40.12	0.221306	0.5	1
394	1000	6940.16	6940.16	0.00702377	3.88879	64.2605	0.00304815	1017	625.55	588.7	566.188	450	1.13019	2.92782	1.79763	6.097	25.36	450	0.390885	32.9308	26.07	72.4	3.41163	2.47002	25	103.6	0.478843	1.06399	40.12	0.250929	0.5	1
395	1000	6925.14	6925.14	0.00701554	3.9293	64.6111	0.00304216	1021	626.686	589.5	566.091	450	1.13599	2.93298	1.79699	6.083	25.35	450	0.378767	33.1468	26.14	72.23	3.42738	2.4756	25	103.4	0.460783	1.06399	40.12	0.242945	0.5	1
396	1000	6918.45	6918.45	0.00681505	4.04631	63.1157	0.00304287	1012	627.792	589.8	565.843	450	1.1058	2.90431	1.79851	6.07	25.36	450	0.377777	33.1789	26.14	72.26	3.42738	2.47663	25	103.3	0.45932	1.06399	40.12	0.242294	0.5	1
397	1000	6920.07	6920.07	0.00668519	3.96483	62.2651	0.00304248	1008	628.883	591.4	568.228	450	1.0914	2.89351	1.80211	6.077	25.36	450	0.385272	33.0264	26.07	72.33	3.41163	2.46763	25	103.3	0.470447	1.06399	40.12	0.247229	0.5	1
398	1000	6932.54	6932.54	0.00666455	4.06688	62.4579	0.00303943	1009	629.977	591.9	568.221	450	1.09311	2.9016	1.80849	6.131	25.36	450	0.383727	33.0495	26.11	72.57	3.42062	2.48235	25	103.5	0.468145	1.06399	40.12	0.246211	0.5	1
399	1000	6893.96	6893.96	0.00649817	3.94258	61.2315	0.00302318	1005	631.049	593.6	570.22	450	1.07246	2.87402	1.80155	6.137	25.37	450	0.380185	33.0894	26.04	72.26	3.4049	2.46038	25	102.9	0.462884	1.06399	40.12	0.243879	0.5	1
400	1000	6931.84	6931.84	0.00647172	4.04875	61.3333	0.00304339	1004	632.121	594.1	570.284	450	1.07239	2.88693	1.81454	6.104	25.36	450	0.380978	33.1148	26.14	72.3	3.42738	2.478	25	103.5	0.46406	1.06399	40.12	0.244401	0.5	1
401	1000	6905.74	6905.74	0.00638953	3.99507	60.9004	0.00302938	1004	633.187	595.4	571.481	450	1.06529	2.87606	1.81078	6.11	25.35	450	0.375682	33.1777	26.11	72.26	3.42062	2.47174	25	103.1	0.456226	1.06399	40.12	0.240915	0.5	1
402	1000	6937.84	6937.84	0.00639289	4.1293	61.2884	0.00304707	1005	634.257	595.7	571.388	450	1.07005	2.89231	1.82226	6.077	25.34	450	0.378827	33.1482	26.17	72.26	3.43416	2.48152	25	103.6	0.460873	1.06399	40.12	0.242985	0.5	1
403	1000	6920.07	6920.07	0.00636902	4.10673	61.4157	0.00304674	1008	635.33	596.8	573.015	450	1.07285	2.89351	1.82066	6.05	25.36	450	0.385811	33.0264	26.07	72.5	3.41163	2.47343	25	103.3	0.471251	1.06399	40.12	0.247585	0.5	1
404	1000	6914.06	6914.06	0.00629479	4.08445	61.0263	0.00306106	1007	636.396	597.9	574.313	450	1.06597	2.88813	1.82216	5.922	25.34	450	0.388303	32.9932	26.04	72.26	3.4049	2.46038	25	103.2	0.474975	1.06399	40.12	0.249227	0.5	1
405	1000	6905.05	6905.05	0.0059927	4.1007	58.3573	0.00301998	991	637.411	598.9	574.269	450	1.0157	2.83854	1.82284	6.178	25.36	450	0.371862	33.2433	26.14	72.3	3.42738	2.478	25	103.1	0.450604	1.06399	40.12	0.238402	0.5	1
406	1000	6957	6957	0.00630783	4.1188	61.8631	0.00305349	1012	638.492	600	575.805	450	1.08101	2.9205	1.83949	6.11	25.36	450	0.381018	33.1396	26.21	72.26	3.44321	2.48806	25	103.9	0.464119	1.06399	40.12	0.244427	0.5	1
407	1000	6940.86	6940.86	0.00629356	4.02368	62.0833	0.00304897	1016	639.579	601.6	578.637	450	1.08691	2.92524	1.83833	6.104	25.37	450	0.39491	32.8659	26.04	72.2	3.4049	2.45834	25	103.6	0.484897	1.06399	40.12	0.253583	0.5	1
408	1000	6913.37	6913.37	0.0061269	4.00117	60.7459	0.00303263	1010	640.641	602.7	579.12	450	1.06228	2.89644	1.83416	6.131	25.37	450	0.382917	33.0584	26.07	72.2	3.41163	2.4632	25	103.2	0.466941	1.06399	40.12	0.245678	0.5	1
409	1000	6909.44	6909.44	0.00599147	4.06384	59.6951	0.00303261	1004	641.683	603.3	578.246	450	1.04144	2.8776	1.83617	6.11	25.36	450	0.364727	33.4303	26.24	72.26	3.45001	2.49298	25	103.2	0.440171	1.06399	40.12	0.233713	0.5	1
410	1000	6945.93	6945.93	0.00602311	4.12185	60.3476	0.00304863	1007	642.735	604.1	580.306	450	1.05258	2.90144	1.84887	6.11	25.36	450	0.388118	32.9858	26.11	72.23	3.42062	2.47072	25	103.7	0.474697	1.06399	40.12	0.249105	0.5	1
411	1000	6940.86	6940.86	0.00601855	4.15415	60.6384	0.00304963	1010	643.793	604.9	581.422	450	1.05742	2.90796	1.85055	6.11	25.38	450	0.395521	32.8659	26.04	72.23	3.4049	2.45936	25	103.6	0.485819	1.06399	40.12	0.253987	0.5	1
412	1000	6933.46	6933.46	0.00597226	4.23509	60.4969	0.00304366	1010	644.846	605.4	581.217	450	1.05325	2.90486	1.85161	6.117	25.37	450	0.389179	32.9626	26.07	72.23	3.41163	2.46422	25	103.5	0.476286	1.06399	40.12	0.249804	0.5	1
413	1000	6913.37	6913.37	0.00590701	4.21167	60.1495	0.00303434	1010	645.893	606.5	581.999	450	1.04718	2.89644	1.84927	6.11	25.36	450	0.382637	33.0584	26.07	72.23	3.41163	2.46422	25	103.2	0.466523	1.06399	40.12	0.245493	0.5	1
414	1000	6960.26	6960.26	0.00598664	4.22978	61.3098	0.0030586	1016	646.962	607.6	583.91	450	1.06858	2.93341	1.86484	6.097	25.37	450	0.397763	32.8357	26.07	72.23	3.41163	2.46422	25	103.9	0.489205	1.06399	40.12	0.255466	0.5	1
415	1000	6907.36	6907.36	0.00588346	4.23588	60.5667	0.00303271	1015	648.016	608.4	583.942	450	1.05453	2.90825	1.85372	6.124	25.38	450	0.385095	33.0252	26.04	72.26	3.4049	2.46038	25	103.1	0.470183	1.06399	40.12	0.247113	0.5	1
416	1000	6941.55	6941.55	0.00577611	4.20938	59.7332	0.00305316	1009	649.056	609.7	586.244	450	1.03944	2.90537	1.86594	6.11	25.4	450	0.400527	32.801	26.01	72.2	3.39819	2.45349	25	103.6	0.493393	1.06399	40.12	0.257291	0.5	1
417	1000	6926.76	6926.76	0.00566828	4.26436	58.8967	0.00304549	1005	650.079	610.3	585.88	450	1.02274	2.88769	1.86495	6.097	25.38	450	0.388286	32.9945	26.07	72.33	3.41163	2.46763	25	103.4	0.474948	1.06399	40.12	0.249215	0.5	1
418	1000	6926.76	6926.76	0.00552578	4.2632	57.6642	0.00304233	998	651.078	611.3	586.854	450	0.999691	2.86758	1.86789	6.117	25.38	450	0.387883	32.9945	26.07	72.2	3.41163	2.4632	25	103.4	0.474346	1.06399	40.12	0.24895	0.5	1
419	1000	6951.93	6951.93	0.00556661	4.34574	58.4024	0.00304483	1002	652.09	611.9	587.05	450	1.01198	2.88953	1.87756	6.171	25.38	450	0.386946	33.0191	26.14	72.3	3.42738	2.478	25	103.8	0.472945	1.06399	40.12	0.248332	0.5	1
420	1000	6925.14	6925.14	0.0055317	4.32017	58.3207	0.00304528	1004	653.101	612.9	587.752	450	1.01091	2.88414	1.87323	6.104	25.39	450	0.381103	33.1468	26.14	72.3	3.42738	2.478	25	103.4	0.464246	1.06399	40.12	0.244483	0.5	1
421	1000	6911.75	6911.75	0.00556917	4.37725	59.0377	0.00303574	1010	654.124	613.5	587.805	450	1.02326	2.89577	1.8725	6.117	25.38	450	0.376296	33.2111	26.14	72.36	3.42738	2.48005	25	103.2	0.457133	1.06399	40.12	0.24132	0.5	1
422	1000	6932.54	6932.54	0.00567228	4.429	60.4788	0.0030406	1019	655.174	614.3	588.959	450	1.04928	2.93036	1.88108	6.144	25.38	450	0.384871	33.0495	26.11	72.23	3.42062	2.47072	25	103.5	0.469849	1.06399	40.12	0.246965	0.5	1
423	1000	6913.37	6913.37	0.00554771	4.44785	59.4164	0.0030349	1014	656.203	615.1	589.642	450	1.02903	2.90792	1.87889	6.137	25.39	450	0.384199	33.0584	26.07	72.23	3.41163	2.46422	25	103.2	0.468848	1.06399	40.12	0.246523	0.5	1
424	1000	6911.75	6911.75	0.00542117	4.43305	58.3122	0.00302833	1008	657.211	616.2	590.195	450	1.00864	2.89003	1.8814	6.164	25.38	450	0.375378	33.2111	26.14	72.23	3.42738	2.4756	25	103.2	0.455778	1.06399	40.12	0.240715	0.5	1
425	1000	6904.36	6904.36	0.00539605	4.49979	58.3202	0.00303299	1009	658.219	616.7	590.141	450	1.00753	2.88981	1.88227	6.124	25.39	450	0.371762	33.309	26.17	72.26	3.43416	2.48152	25	103.1	0.450459	1.06399	40.12	0.238337	0.5	1
426	1000	6925.14	6925.14	0.00528918	4.49245	57.3991	0.00304323	1003	659.209	617.8	591.878	450	0.990436	2.88127	1.89083	6.117	25.39	450	0.380846	33.1468	26.14	72.23	3.42738	2.4756	25	103.4	0.463865	1.06399	40.12	0.244314	0.5	1
427	1000	6918.45	6918.45	0.00512199	4.46572	55.7898	0.00303647	994	660.17	618.9	592.888	450	0.960807	2.85266	1.89185	6.131	25.38	450	0.377945	33.1789	26.14	72.26	3.42738	2.47663	25	103.3	0.459568	1.06399	40.12	0.242405	0.5	1
428	1000	6939.23	6939.23	0.0050868	4.47643	55.6528	0.00303461	993	661.128	619.9	594.474	450	0.95805	2.85835	1.9003	6.231	25.41	450	0.387239	33.0176	26.11	72.26	3.42062	2.47174	25	103.6	0.473383	1.06399	40.12	0.248526	0.5	1
429	1000	6913.37	6913.37	0.00509749	4.42929	56.0346	0.00303386	998	662.094	621	595.606	450	0.96607	2.86203	1.89596	6.164	25.41	450	0.385068	33.0584	26.07	72.16	3.41163	2.46183	25	103.2	0.470142	1.06399	40.12	0.247095	0.5	1
430	1000	6918.45	6918.45	0.00510758	4.45538	56.4103	0.00303814	1001	663.067	621.8	595.906	450	0.972617	2.87274	1.90013	6.151	25.41	450	0.379607	33.1789	26.14	72.2	3.42738	2.47457	25	103.3	0.462028	1.06399	40.12	0.243499	0.5	1
431	1000	6925.84	6925.84	0.00510581	4.48292	56.6509	0.00304455	1003	664.044	622.6	596.957	450	0.976608	2.88156	1.90495	6.131	25.41	450	0.38526	33.0815	26.11	72.3	3.42062	2.47311	25	103.4	0.470429	1.06399	40.12	0.247221	0.5	1
432	1000	6939.23	6939.23	0.00505252	4.63965	56.2968	0.00305214	1000	665.011	622.6	596.564	450	0.96705	2.8785	1.91145	6.11	25.4	450	0.388967	33.0176	26.11	72.26	3.42062	2.47174	25	103.6	0.475968	1.06399	40.12	0.249664	0.5	1
433	1000	6925.84	6925.84	0.00526632	4.56798	59.0466	0.00304616	1020	666.03	624	598.043	450	1.01986	2.9304	1.91054	6.131	25.42	450	0.385965	33.0815	26.11	72.2	3.42062	2.46969	25	103.4	0.47148	1.06399	40.12	0.247686	0.5	1
434	1000	6925.14	6925.14	0.00525289	4.55056	59.1741	0.00304857	1022	667.053	625.1	599.022	450	1.02258	2.93585	1.91327	6.124	25.43	450	0.383484	33.1468	26.14	72.26	3.42738	2.47663	25	103.4	0.467783	1.06399	40.12	0.246051	0.5	1
435	1000	6931.84	6931.84	0.00508642	4.67856	57.5081	0.00304725	1011	668.042	625.3	598.807	450	0.988996	2.90706	1.91806	6.151	25.43	450	0.384921	33.1148	26.14	72.26	3.42738	2.47663	25	103.5	0.469924	1.06399	40.12	0.246998	0.5	1
436	1000	6960.96	6960.96	0.00506624	4.60208	57.5004	0.00310547	1011	669.032	626.7	602.078	450	0.990294	2.91927	1.92898	5.875	25.44	450	0.411281	32.771	26.04	72.23	3.4049	2.45936	25	103.9	0.509815	1.06399	40.12	0.264397	0.5	1
437	1000	6937.84	6937.84	0.00490569	4.54223	55.8833	0.00307653	1003	669.993	628	602.157	450	0.961132	2.88655	1.92542	6.003	25.45	450	0.387932	33.1482	26.17	72.23	3.43416	2.48049	25	103.6	0.474419	1.06399	40.12	0.248982	0.5	1
438	1000	6925.84	6925.84	0.00488504	4.649	55.9074	0.00304887	1004	670.953	628.3	602.017	450	0.959581	2.88443	1.92485	6.124	25.43	450	0.386812	33.0815	26.11	72.33	3.42062	2.47414	25	103.4	0.472745	1.06399	40.12	0.248244	0.5	1
439	1000	6936.92	6936.92	0.00483165	4.64106	55.5263	0.00303673	1002	671.906	629.4	602.585	450	0.9526	2.88329	1.93069	6.252	25.45	450	0.3786	33.2356	26.21	72.23	3.44321	2.48703	25	103.6	0.460537	1.06399	40.12	0.242836	0.5	1
440	1000	6951.93	6951.93	0.00480208	4.70418	55.3985	0.00306676	1001	672.855	629.9	603.782	450	0.949031	2.88665	1.93762	6.104	25.45	450	0.393324	33.0191	26.14	72.3	3.42738	2.478	25	103.8	0.482508	1.06399	40.12	0.252537	0.5	1
441	1000	6937.84	6937.84	0.00480023	4.70603	55.6132	0.00307602	1004	673.808	630.7	604.131	450	0.95301	2.88943	1.93642	5.996	25.44	450	0.387367	33.1482	26.17	72.23	3.43416	2.48049	25	103.6	0.473575	1.06399	40.12	0.24861	0.5	1
442	1000	6932.54	6932.54	0.00469854	4.68612	54.64	0.00305394	999	674.743	631.8	605.542	450	0.935162	2.87284	1.93768	6.131	25.45	450	0.390106	33.0495	26.11	72.26	3.42062	2.47174	25	103.5	0.477675	1.06399	40.12	0.250415	0.5	1
443	1000	6925.14	6925.14	0.00454108	4.74655	52.9693	0.00304282	989	675.646	632.3	605.411	450	0.902752	2.84105	1.9383	6.191	25.46	450	0.384248	33.1468	26.14	72.23	3.42738	2.4756	25	103.4	0.468922	1.06399	40.12	0.246555	0.5	1
444	1000	6944.54	6944.54	0.00458496	4.71313	53.7011	0.00307522	994	676.563	633.4	606.913	450	0.917083	2.86341	1.94633	6.03	25.45	450	0.389391	33.1163	26.17	72.26	3.43416	2.48152	25	103.7	0.476603	1.06399	40.12	0.249944	0.5	1
445	1000	6911.75	6911.75	0.00464409	4.66865	54.6639	0.00305071	1003	677.499	634.5	607.791	450	0.935927	2.8757	1.93977	6.124	25.48	450	0.383023	33.2111	26.14	72.3	3.42738	2.478	25	103.2	0.467099	1.06399	40.12	0.245748	0.5	1
446	1000	6924.45	6924.45	0.00460724	4.65004	54.4398	0.00305315	1002	678.431	635.6	608.964	450	0.932086	2.87811	1.94602	6.144	25.48	450	0.383268	33.2123	26.17	72.33	3.43416	2.48392	25	103.4	0.467462	1.06399	40.12	0.245909	0.5	1
447	1000	6898.35	6898.35	0.00462102	4.77625	54.8479	0.00304159	1006	679.368	635.6	608.079	450	0.937353	2.87871	1.94136	6.124	25.46	450	0.377742	33.2756	26.14	72.23	3.42738	2.4756	25	103	0.459267	1.06399	40.12	0.242271	0.5	1
448	1000	6953.56	6953.56	0.00460644	4.70371	54.8764	0.00307182	1005	680.307	637.2	611.635	450	0.939266	2.89886	1.9596	6.097	25.47	450	0.403147	32.8674	26.07	72.3	3.41163	2.46661	25	103.8	0.497376	1.06399	40.12	0.259021	0.5	1
449	1000	6899.97	6899.97	0.00457721	4.81586	54.7651	0.00304025	1007	681.242	637.2	610.042	450	0.935063	2.88224	1.94718	6.137	25.46	450	0.385142	33.1226	26.07	72.23	3.41163	2.46422	25	103	0.470253	1.06399	40.12	0.247143	0.5	1
450	1000	6917.75	6917.75	0.00460368	4.75841	55.3059	0.00306613	1011	682.189	638.5	611.36	450	0.946268	2.90115	1.95488	6.043	25.48	450	0.383297	33.2445	26.17	72.26	3.43416	2.48152	25	103.3	0.467506	1.06399	40.12	0.245928	0.5	1
451	1000	6946.86	6946.86	0.00457836	4.7572	55.2172	0.00306943	1010	683.133	639.6	613.78	450	0.944641	2.91048	1.96584	6.124	25.5	450	0.402729	32.899	26.07	72.2	3.41163	2.4632	25	103.7	0.496739	1.06399	40.12	0.258745	0.5	1
452	1000	6920.07	6920.07	0.00453874	4.85207	54.9731	0.00303263	1010	684.072	639.9	612.974	450	0.938286	2.89925	1.96097	6.272	25.49	450	0.390622	33.0264	26.07	72.23	3.41163	2.46422	25	103.3	0.478449	1.06399	40.12	0.250756	0.5	1
453	1000	6945.93	6945.93	0.00449475	4.92488	54.6266	0.00305996	1007	685.002	640.4	613.51	450	0.930446	2.90144	1.971	6.171	25.49	450	0.396291	32.9858	26.11	72.2	3.42062	2.46969	25	103.7	0.486981	1.06399	40.12	0.254495	0.5	1
454	1000	6911.06	6911.06	0.0045018	4.86162	54.9377	0.00306052	1012	685.939	641.5	613.787	450	0.937441	2.90121	1.96377	6.07	25.49	450	0.381495	33.2767	26.17	72.3	3.43416	2.48289	25	103.2	0.464828	1.06399	40.12	0.244742	0.5	1
455	1000	6919.14	6919.14	0.00451575	4.8833	55.334	0.00306997	1015	686.884	642.3	615.184	450	0.944457	2.91321	1.96876	6.043	25.5	450	0.39141	33.1135	26.11	72.16	3.42062	2.46832	25	103.3	0.479632	1.06399	40.12	0.251275	0.5	1
456	1000	6924.45	6924.45	0.00450971	4.98411	55.4819	0.00307438	1016	687.829	642.6	614.745	450	0.945341	2.91832	1.97298	6.03	25.5	450	0.386929	33.2123	26.17	72.26	3.43416	2.48152	25	103.4	0.47292	1.06399	40.12	0.248321	0.5	1
457	1000	6925.84	6925.84	0.00450473	4.98225	55.652	0.00306236	1018	688.778	643.6	616.145	450	0.948561	2.92465	1.97609	6.11	25.5	450	0.392096	33.0815	26.11	72.26	3.42062	2.47174	25	103.4	0.480661	1.06399	40.12	0.251727	0.5	1
458	1000	6939.23	6939.23	0.00445013	5.01362	55.174	0.00306401	1015	689.717	644.4	617.061	450	0.93903	2.92167	1.98265	6.137	25.5	450	0.395653	33.0176	26.11	72.2	3.42062	2.46969	25	103.6	0.486018	1.06399	40.12	0.254074	0.5	1
459	1000	6947.56	6947.56	0.0043975	4.94138	54.7093	0.00307025	1013	690.649	645.8	619.48	450	0.931686	2.91942	1.98773	6.131	25.51	450	0.406966	32.8342	26.04	72.16	3.4049	2.45698	25	103.7	0.503201	1.06399	40.12	0.261544	0.5	1
460	1000	6933.46	6933.46	0.00434803	5.06842	54.2852	0.00307161	1011	691.57	645.8	618.524	450	0.921364	2.90774	1.98638	6.083	25.51	450	0.400102	32.9626	26.07	72.23	3.41163	2.46422	25	103.5	0.492749	1.06399	40.12	0.25701	0.5	1
461	1000	6944.54	6944.54	0.00436087	5.04301	54.6581	0.00308225	1014	692.499	646.9	619.243	450	0.928824	2.92103	1.9922	6.057	25.52	450	0.393863	33.1163	26.17	72.2	3.43416	2.47946	25	103.7	0.48332	1.06399	40.12	0.252893	0.5	1
462	1000	6919.14	6919.14	0.00429317	5.01354	53.9986	0.00306356	1012	693.416	647.9	620.232	450	0.917021	2.9046	1.98758	6.104	25.52	450	0.391618	33.1135	26.11	72.2	3.42062	2.46969	25	103.3	0.479944	1.06399	40.12	0.251412	0.5	1
463	1000	6938.54	6938.54	0.00429725	5.12009	54.2549	0.00307547	1013	694.336	648.2	620.305	450	0.91983	2.91563	1.9958	6.083	25.52	450	0.39474	33.0828	26.14	72.26	3.42738	2.47663	25	103.6	0.484641	1.06399	40.12	0.253472	0.5	1
464	1000	6944.54	6944.54	0.00425673	5.04959	53.9313	0.00307164	1012	695.251	649.6	621.813	450	0.915095	2.91527	2.00017	6.124	25.52	450	0.392507	33.1163	26.17	72.26	3.43416	2.48152	25	103.7	0.48128	1.06399	40.12	0.251999	0.5	1
465	1000	6925.84	6925.84	0.00425276	5.01687	54.0873	0.0030688	1015	696.169	650.6	623.115	450	0.918621	2.91603	1.99741	6.11	25.54	450	0.394997	33.0815	26.11	72.2	3.42062	2.46969	25	103.4	0.485028	1.06399	40.12	0.253641	0.5	1
466	1000	6920.07	6920.07	0.00420337	5.05844	53.6406	0.00306624	1013	697.079	651.2	623.735	450	0.909477	2.90786	1.99839	6.11	25.54	450	0.397579	33.0264	26.07	72.16	3.41163	2.46183	25	103.3	0.488928	1.06399	40.12	0.255345	0.5	1
467	1000	6947.29	6947.29	0.0041604	5.08468	53.2556	0.00308892	1010	697.981	652	622.958	450	0.901789	2.91066	2.00887	6.043	25.54	450	0.378676	33.4565	26.34	72.3	3.47279	2.51083	25	103.8	0.46065	1.06399	40.12	0.242886	0.5	1
468	1000	7065.79	7065.79	0.00416655	5.27482	53.4975	0.00315128	1006	698.883	652.2	626.508	450	0.902803	2.94858	2.04578	5.983	25.54	450	0.440453	32.487	26.14	72.26	3.42738	2.47663	25	105.5	0.555415	1.06399	40.12	0.283725	0.5	1
469	1000	6932.54	6932.54	0.0040574	5.09828	52.2755	0.00308132	1006	699.767	653.6	626.04	450	0.883181	2.89297	2.00979	6.07	25.56	450	0.399362	33.0495	26.11	72.23	3.42062	2.47072	25	103.5	0.491627	1.06399	40.12	0.256522	0.5	1
470	1000	6906.67	6906.67	0.00397	5.03922	51.2936	0.00307092	1002	700.632	654.7	627.133	450	0.865895	2.87072	2.00482	6.063	25.56	450	0.395839	33.0905	26.07	72.16	3.41163	2.46183	25	103.1	0.486298	1.06399	40.12	0.254196	0.5	1
471	1000	6911.06	6911.06	0.00402129	5.09881	52.1687	0.00307382	1008	701.514	655.2	626.709	450	0.881164	2.88974	2.00858	6.057	25.56	450	0.386615	33.2767	26.17	72.26	3.43416	2.48152	25	103.2	0.472451	1.06399	40.12	0.248114	0.5	1
472	1000	6916.14	6916.14	0.00397849	5.11169	51.7745	0.00307564	1006	702.387	656	627.038	450	0.873546	2.88613	2.01258	6.07	25.57	450	0.381319	33.398	26.24	72.2	3.45001	2.49091	25	103.3	0.464566	1.06399	40.12	0.244626	0.5	1
473	1000	6920.07	6920.07	0.00397377	5.03445	51.8965	0.00307047	1008	703.264	657.4	630.131	450	0.877276	2.89351	2.01623	6.124	25.58	450	0.400258	33.0264	26.07	72.16	3.41163	2.46183	25	103.3	0.492985	1.06399	40.12	0.257113	0.5	1
474	1000	6912.44	6912.44	0.00399843	5.1349	52.4237	0.00306504	1012	704.15	657.6	629.45	450	0.885263	2.90179	2.01653	6.137	25.58	450	0.393234	33.1456	26.11	72.26	3.42062	2.47174	25	103.2	0.482373	1.06399	40.12	0.252478	0.5	1
475	1000	6924.45	6924.45	0.0039623	5.18527	52.1133	0.0030697	1010	705.028	658.2	629.582	450	0.878514	2.90109	2.02257	6.131	25.57	450	0.389865	33.2123	26.17	72.16	3.43416	2.47809	25	103.4	0.477314	1.06399	40.12	0.250257	0.5	1
476	1000	6912.44	6912.44	0.0038883	5.18448	51.2841	0.0030629	1006	705.891	659	630.699	450	0.863002	2.88459	2.02159	6.171	25.6	450	0.393997	33.1456	26.11	72.23	3.42062	2.47072	25	103.2	0.483521	1.06399	40.12	0.252981	0.5	1
477	1000	6927.21	6927.21	0.00385227	5.19483	50.9533	0.00308003	1004	706.748	659.8	630.002	450	0.856619	2.885	2.02839	6.104	25.6	450	0.3758	33.5535	26.34	72.4	3.47279	2.5143	25	103.5	0.4564	1.06399	40.12	0.240993	0.5	1
478	1000	6905.05	6905.05	0.00386267	5.18749	51.2809	0.00306702	1008	707.611	660.6	631.921	450	0.862882	2.88723	2.02435	6.124	25.6	450	0.389464	33.2433	26.14	72.2	3.42738	2.47457	25	103.1	0.476713	1.06399	40.12	0.249992	0.5	1
479	1000	6916.14	6916.14	0.00381392	5.19454	50.7698	0.00308251	1005	708.464	661.4	632.197	450	0.853185	2.88326	2.03008	6.057	25.6	450	0.383636	33.398	26.24	72.26	3.45001	2.49298	25	103.3	0.46801	1.06399	40.12	0.246152	0.5	1
480	1000	6938.54	6938.54	0.00385235	5.27878	51.485	0.00307335	1009	709.329	661.9	633.511	450	0.865006	2.90411	2.03911	6.178	25.6	450	0.398669	33.0828	26.14	72.2	3.42738	2.47457	25	103.6	0.490577	1.06399	40.12	0.256064	0.5	1
481	1000	6937.84	6937.84	0.00388982	5.20741	52.1984	0.00305241	1015	710.209	663.3	634.889	450	0.879697	2.92109	2.04139	6.339	25.63	450	0.39407	33.1482	26.17	72.16	3.43416	2.47809	25	103.6	0.483631	1.06399	40.12	0.253029	0.5	1
482	1000	6910.6	6910.6	0.00373796	5.28128	50.2691	0.00302239	1004	711.051	663.6	631.524	450	0.842188	2.87808	2.0359	6.433	25.61	450	0.35247	33.9296	26.48	72.8	3.50493	2.55159	25	103.3	0.422442	1.06399	40.12	0.225667	0.5	1
483	1000	6924.45	6924.45	0.00370279	5.2716	49.9133	0.00306357	1002	711.886	664.4	635.552	450	0.835712	2.87811	2.0424	6.231	25.63	450	0.392154	33.2123	26.17	72.23	3.43416	2.48049	25	103.4	0.480748	1.06399	40.12	0.251766	0.5	1
484	1000	6917.75	6917.75	0.00375059	5.36655	50.7568	0.00305944	1008	712.736	664.6	635.14	450	0.849723	2.89254	2.04282	6.218	25.61	450	0.388947	33.2445	26.17	72.2	3.43416	2.47946	25	103.3	0.475939	1.06399	40.12	0.249651	0.5	1
485	1000	6944.54	6944.54	0.00374637	5.24836	50.837	0.00309958	1009	713.59	666.2	638.081	450	0.853447	2.90662	2.05318	6.07	25.64	450	0.40241	33.1163	26.17	72.3	3.43416	2.48289	25	103.7	0.496254	1.06399	40.12	0.258534	0.5	1
486	1000	6925.14	6925.14	0.00372391	5.37884	50.7096	0.00306909	1009	714.438	666.2	637.206	450	0.848611	2.89851	2.0499	6.198	25.63	450	0.396297	33.1468	26.14	72.23	3.42738	2.4756	25	103.4	0.48699	1.06399	40.12	0.254499	0.5	1
487	1000	6922.14	6922.14	0.0036608	5.39302	49.9604	0.00309428	1005	715.273	666.8	636.799	450	0.834321	2.88576	2.05144	6.03	25.63	450	0.384909	33.4316	26.27	72.57	3.45683	2.50862	25	103.4	0.469905	1.06399	40.12	0.24699	0.5	1
488	1000	6945.93	6945.93	0.00349348	5.30498	47.742	0.00307092	991	716.067	668.4	640.39	450	0.794447	2.85534	2.0609	6.265	25.65	450	0.406351	32.9858	26.11	72.26	3.42062	2.47174	25	103.7	0.502261	1.06399	40.12	0.261137	0.5	1
489	1000	6931.84	6931.84	0.00352113	5.28617	48.2833	0.00307418	996	716.872	669.2	640.77	450	0.804928	2.86393	2.059	6.205	25.65	450	0.399723	33.1148	26.14	72.23	3.42738	2.4756	25	103.5	0.492173	1.06399	40.12	0.25676	0.5	1
490	1000	6890.97	6890.97	0.00351865	5.34334	48.4228	0.00303857	999	717.678	669.5	639.526	450	0.806456	2.85562	2.04916	6.306	25.64	450	0.381307	33.3737	26.17	72.3	3.43416	2.48289	25	102.9	0.464548	1.06399	40.12	0.244617	0.5	1
491	1000	6905.05	6905.05	0.00357371	5.38521	49.3472	0.0030703	1005	718.501	670	640.601	450	0.82298	2.87864	2.05566	6.144	25.64	450	0.391923	33.2433	26.14	72.2	3.42738	2.47457	25	103.1	0.480402	1.06399	40.12	0.251614	0.5	1
492	1000	6925.84	6925.84	0.00356818	5.45498	49.4226	0.00307152	1005	719.324	670.5	641.515	450	0.823093	2.88731	2.06421	6.205	25.65	450	0.401175	33.0815	26.11	72.53	3.42062	2.48098	25	103.4	0.494378	1.06399	40.12	0.257719	0.5	1
493	1000	6939.23	6939.23	0.00354609	5.3063	49.2322	0.00310522	1005	720.147	672.2	644.325	450	0.822316	2.89289	2.07057	6.05	25.67	450	0.410216	33.0176	26.11	72.2	3.42062	2.46969	25	103.6	0.508179	1.06399	40.12	0.263692	0.5	1
494	1000	6931.15	6931.15	0.00355239	5.43431	49.49	0.00309094	1007	720.972	672.2	643.019	450	0.824744	2.89527	2.07052	6.097	25.65	450	0.398396	33.1802	26.17	72.26	3.43416	2.48152	25	103.5	0.490165	1.06399	40.12	0.255884	0.5	1
495	1000	6920.07	6920.07	0.00356437	5.34755	49.8199	0.00308922	1011	721.804	673.5	645.311	450	0.83254	2.90212	2.06958	6.097	25.67	450	0.40761	33.0264	26.07	72.16	3.41163	2.46183	25	103.3	0.504186	1.06399	40.12	0.26197	0.5	1
496	1000	6959.33	6959.33	0.00351239	5.39366	49.2182	0.00308437	1006	722.624	674.3	646.306	450	0.820426	2.90415	2.08373	6.238	25.67	450	0.412838	32.9223	26.11	72.2	3.42062	2.46969	25	103.9	0.512209	1.06399	40.12	0.265426	0.5	1
497	1000	6938.54	6938.54	0.00342535	5.45526	48.1006	0.0030725	1000	723.423	674.6	645.686	450	0.798345	2.87821	2.07986	6.265	25.68	450	0.402848	33.0828	26.14	72.46	3.42738	2.48348	25	103.6	0.496921	1.06399	40.12	0.258824	0.5	1
498	1000	6905.05	6905.05	0.00341666	5.49838	48.1224	0.00306661	1002	724.221	674.9	645.088	450	0.797934	2.87005	2.07211	6.198	25.67	450	0.392997	33.2433	26.14	72.2	3.42738	2.47457	25	103.1	0.482017	1.06399	40.12	0.252322	0.5	1
499	1000	6913.37	6913.37	0.00340252	5.49122	48.0442	0.00308629	1002	725.017	675.7	646.871	450	0.796606	2.8735	2.0769	6.117	25.69	450	0.40655	33.0584	26.07	72.2	3.41163	2.4632	25	103.2	0.502565	1.06399	40.12	0.261269	0.5	1
500	1000	6899.05	6899.05	0.00341878	5.46909	48.4239	0.00309309	1006	725.822	676.5	647.148	450	0.804124	2.879	2.07487	6.023	25.68	450	0.398677	33.2099	26.11	72.2	3.42062	2.46969	25	103	0.490589	1.06399	40.12	0.25607	0.5	1
501	1000	6922.83	6922.83	0.00351573	5.48909	50.0022	0.00310596	1016	726.655	677.3	647.33	450	0.833304	2.91764	2.08434	6.009	25.68	450	0.392193	33.3657	26.24	72.23	3.45001	2.49194	25	103.4	0.480807	1.06399	40.12	0.251791	0.5	1
502	1000	6918.45	6918.45	0.00353904	5.56505	50.5355	0.00306205	1020	727.497	677.8	648	450	0.841864	2.92727	2.08541	6.285	25.69	450	0.396843	33.1789	26.14	72.2	3.42738	2.47457	25	103.3	0.487814	1.06399	40.12	0.254859	0.5	1
503	1000	6924.45	6924.45	0.00339974	5.5323	48.5712	0.00311778	1008	728.302	678.6	649.184	450	0.805708	2.89534	2.08964	5.949	25.69	450	0.402263	33.2123	26.17	72.3	3.43416	2.48289	25	103.4	0.49603	1.06399	40.12	0.258437	0.5	1
504	1000	6939.23	6939.23	0.00324501	5.5484	46.4024	0.00310645	994	729.067	679.4	650.697	450	0.76481	2.86123	2.09642	6.083	25.71	450	0.412617	33.0176	26.11	72.23	3.42062	2.47072	25	103.6	0.511869	1.06399	40.12	0.26528	0.5	1
505	1000	6951.24	6951.24	0.00326947	5.66347	46.9322	0.00306268	997	729.84	679.7	649.971	450	0.772578	2.87483	2.10225	6.393	25.71	450	0.403106	33.0843	26.17	72.2	3.43416	2.47946	25	103.8	0.497313	1.06399	40.12	0.258994	0.5	1
506	1000	6926.76	6926.76	0.0033225	5.64255	47.8757	0.00304763	1005	730.63	680.5	651.103	450	0.790625	2.88769	2.09707	6.42	25.71	450	0.406091	32.9945	26.07	72.2	3.41163	2.4632	25	103.4	0.501865	1.06399	40.12	0.260966	0.5	1
507	1000	6937.84	6937.84	0.00338164	5.61762	48.8727	0.00310096	1012	731.44	681.3	651.785	450	0.809759	2.91246	2.1027	6.124	25.72	450	0.405169	33.1482	26.17	72.26	3.43416	2.48152	25	103.6	0.500457	1.06399	40.12	0.260357	0.5	1
508	1000	6930.22	6930.22	0.00331751	5.74543	48.061	0.00307997	1007	732.232	681.3	650.603	450	0.792168	2.89488	2.10271	6.225	25.71	450	0.39551	33.2677	26.21	72.26	3.44321	2.48806	25	103.5	0.485803	1.06399	40.12	0.25398	0.5	1
509	1000	6945.24	6945.24	0.00326867	5.60418	47.4276	0.00311982	1004	733.015	682.9	653.986	450	0.782959	2.89251	2.10955	6.036	25.73	450	0.413625	33.0509	26.14	72.2	3.42738	2.47457	25	103.7	0.513421	1.06399	40.12	0.265947	0.5	1
510	1000	6933.46	6933.46	0.00327438	5.73963	47.6793	0.00307942	1006	733.8	682.9	653.555	450	0.785132	2.89336	2.10823	6.258	25.73	450	0.413274	32.9626	26.07	72.2	3.41163	2.4632	25	103.5	0.51288	1.06399	40.12	0.265714	0.5	1
511	1000	6951.93	6951.93	0.00328813	5.62395	48.0162	0.00308975	1009	734.594	684.5	655.492	450	0.793611	2.90972	2.11611	6.265	25.75	450	0.412563	33.0191	26.14	72.23	3.42738	2.4756	25	103.8	0.511785	1.06399	40.12	0.265244	0.5	1
512	1000	6938.54	6938.54	0.00335712	5.64194	49.2145	0.00308756	1018	735.41	685.1	655.7	450	0.815702	2.93002	2.11432	6.231	25.74	450	0.408119	33.0828	26.14	72.26	3.42738	2.47663	25	103.6	0.504965	1.06399	40.12	0.262306	0.5	1
513	1000	6953.56	6953.56	0.00327946	5.70805	48.1704	0.00307984	1011	736.205	685.6	656.823	450	0.794924	2.91617	2.12125	6.332	25.75	450	0.420041	32.8674	26.07	72.2	3.41163	2.4632	25	103.8	0.523344	1.06399	40.12	0.270192	0.5	1
514	1000	6919.14	6919.14	0.00304188	5.7448	44.656	0.00306454	990	736.933	685.9	655.761	450	0.728434	2.84146	2.11303	6.312	25.73	450	0.402841	33.1135	26.11	72.3	3.42062	2.47311	25	103.3	0.49691	1.06399	40.12	0.258819	0.5	1
515	1000	6945.24	6945.24	0.00313046	5.78891	46.1194	0.00309849	999	737.688	686.4	656.683	450	0.755011	2.87811	2.12309	6.191	25.75	450	0.411919	33.0509	26.14	72.23	3.42738	2.4756	25	103.7	0.510796	1.06399	40.12	0.264818	0.5	1
516	1000	6931.84	6931.84	0.00321462	5.73245	47.559	0.00308243	1010	738.471	687.5	657.641	450	0.783014	2.90419	2.12117	6.265	25.76	450	0.406767	33.1148	26.14	72.2	3.42738	2.47457	25	103.5	0.502897	1.06399	40.12	0.261413	0.5	1
517	1000	6926.76	6926.76	0.00328477	5.7205	48.7777	0.00308921	1019	739.277	688.3	659.067	450	0.806051	2.92792	2.12187	6.218	25.77	450	0.415038	32.9945	26.07	72.16	3.41163	2.46183	25	103.4	0.515601	1.06399	40.12	0.266881	0.5	1
518	1000	6918.45	6918.45	0.00326878	5.79252	48.6746	0.00308184	1019	740.08	688.6	658.226	450	0.802769	2.9244	2.12163	6.231	25.76	450	0.403161	33.1789	26.14	72.26	3.42738	2.47663	25	103.3	0.497397	1.06399	40.12	0.25903	0.5	1
519	1000	6898.35	6898.35	0.00310025	5.67662	46.1718	0.00309029	1005	740.838	689.9	659.741	450	0.758079	2.87585	2.11777	6.151	25.79	450	0.400642	33.2756	26.14	72.3	3.42738	2.478	25	103	0.493568	1.06399	40.12	0.257367	0.5	1
520	1000	6919.14	6919.14	0.00311132	5.80926	46.4632	0.00310175	1006	741.599	689.9	659.91	450	0.761058	2.88738	2.12633	6.117	25.77	450	0.409946	33.1135	26.11	72.26	3.42062	2.47174	25	103.3	0.507765	1.06399	40.12	0.263514	0.5	1
521	1000	6946.86	6946.86	0.00316868	5.86904	47.4918	0.00309868	1012	742.378	690.5	661.204	450	0.779204	2.91624	2.13704	6.225	25.78	450	0.422496	32.899	26.07	72.23	3.41163	2.46422	25	103.7	0.52716	1.06399	40.12	0.271818	0.5	1
522	1000	6905.05	6905.05	0.00311695	5.88254	46.8303	0.00306633	1010	743.145	691	659.943	450	0.766554	2.89296	2.12641	6.312	25.78	450	0.39873	33.2433	26.14	72.2	3.42738	2.47457	25	103.1	0.49067	1.06399	40.12	0.256105	0.5	1
523	1000	6917.75	6917.75	0.003061	5.92205	46.061	0.00308415	1005	743.896	691.5	660.459	450	0.751416	2.88393	2.13252	6.245	25.79	450	0.401519	33.2445	26.17	72.26	3.43416	2.48152	25	103.3	0.494899	1.06399	40.12	0.257946	0.5	1
524	1000	6930.22	6930.22	0.00295557	5.95478	44.5148	0.00308228	995	744.618	692.1	660.812	450	0.721863	2.86038	2.13852	6.292	25.79	450	0.400025	33.2677	26.21	72.26	3.44321	2.48806	25	103.5	0.492632	1.06399	40.12	0.256959	0.5	1
525	1000	6938.54	6938.54	0.00296353	5.96358	44.7663	0.00306366	997	745.345	692.9	662.221	450	0.726408	2.86957	2.14317	6.433	25.79	450	0.407726	33.0828	26.14	72.26	3.42738	2.47663	25	103.6	0.504363	1.06399	40.12	0.262046	0.5	1
526	1000	6931.15	6931.15	0.0029841	5.92227	45.1865	0.00309284	1001	746.08	693.7	663.015	450	0.735046	2.87802	2.14297	6.238	25.8	450	0.406712	33.1802	26.17	72.16	3.43416	2.47809	25	103.5	0.502813	1.06399	40.12	0.261376	0.5	1
527	1000	6910.13	6910.13	0.0029629	5.9415	44.9745	0.0030787	1001	746.81	694.2	662.495	450	0.730711	2.86929	2.13858	6.258	25.79	450	0.39444	33.3644	26.21	72.23	3.44321	2.48703	25	103.2	0.484189	1.06399	40.12	0.253273	0.5	1
528	1000	6902.75	6902.75	0.0029352	5.91788	44.6445	0.00308017	1000	747.535	695	663.012	450	0.724974	2.86336	2.13839	6.238	25.8	450	0.390055	33.4628	26.24	72.26	3.45001	2.49298	25	103.1	0.477598	1.06399	40.12	0.250382	0.5	1
529	1000	6924.45	6924.45	0.00294299	5.83919	44.8829	0.00307551	1002	748.266	696.4	665.775	450	0.730916	2.87811	2.14719	6.339	25.81	450	0.403217	33.2123	26.17	72.26	3.43416	2.48152	25	103.4	0.497483	1.06399	40.12	0.259067	0.5	1
530	1000	6918.45	6918.45	0.00290169	5.89254	44.3306	0.00308026	999	748.986	696.7	666.046	450	0.719575	2.867	2.14743	6.292	25.81	450	0.405678	33.1789	26.14	72.23	3.42738	2.4756	25	103.3	0.501234	1.06399	40.12	0.260693	0.5	1
531	1000	6952.63	6952.63	0.00292627	5.99832	44.823	0.00310138	1001	749.713	696.9	667.012	450	0.726823	2.88694	2.16012	6.265	25.82	450	0.421958	32.954	26.11	72.2	3.42062	2.46969	25	103.8	0.526324	1.06399	40.12	0.271462	0.5	1
532	1000	6917.75	6917.75	0.00289887	6.02618	44.5452	0.00302678	1001	750.434	697.5	665.617	450	0.721091	2.87246	2.15137	6.629	25.81	450	0.395105	33.2445	26.17	72.2	3.43416	2.47946	25	103.3	0.485192	1.06399	40.12	0.253712	0.5	1
533	1000	6890.05	6890.05	0.00290591	5.87977	44.7456	0.0030586	1005	751.161	698.8	666.92	450	0.727574	2.87238	2.14481	6.38	25.84	450	0.389403	33.4617	26.21	72.23	3.44321	2.48703	25	102.9	0.476622	1.06399	40.12	0.249952	0.5	1
534	1000	6923.53	6923.53	0.00294521	5.92328	45.4794	0.00308038	1009	751.902	699.4	668.164	450	0.740508	2.89783	2.15732	6.326	25.83	450	0.400182	33.2999	26.21	72.26	3.44321	2.48806	25	103.4	0.49287	1.06399	40.12	0.257063	0.5	1
535	1000	6918.45	6918.45	0.00283658	5.92127	43.8019	0.00311852	999	752.611	699.9	669.471	450	0.709141	2.867	2.15786	6.07	25.83	450	0.41183	33.1789	26.14	72.16	3.42738	2.4732	25	103.3	0.510659	1.06399	40.12	0.26476	0.5	1
536	1000	6918.45	6918.45	0.00278749	5.96991	43.1287	0.0030898	995	753.306	700.4	669.566	450	0.695626	2.85552	2.1599	6.252	25.83	450	0.408037	33.1789	26.14	72.23	3.42738	2.4756	25	103.3	0.50484	1.06399	40.12	0.262252	0.5	1
537	1000	7059.8	7059.8	0.00285893	6.08379	44.36	0.0031422	998	754.023	701.2	673.539	450	0.716587	2.92265	2.20607	6.339	25.85	450	0.461951	32.4537	26.11	72.2	3.42062	2.46969	25	105.4	0.590039	1.06399	40.12	0.298019	0.5	1
538	1000	6911.06	6911.06	0.00282415	5.9604	43.9353	0.00309081	1002	754.734	701.8	670.658	450	0.710902	2.87254	2.16164	6.245	25.85	450	0.403873	33.2767	26.17	72.23	3.43416	2.48049	25	103.2	0.49848	1.06399	40.12	0.2595	0.5	1
539	1000	6953.56	6953.56	0.00283675	5.98762	44.2399	0.00310126	1003	755.45	702.6	673.187	450	0.716108	2.89309	2.17698	6.299	25.85	450	0.428966	32.8674	26.07	72.13	3.41163	2.46081	25	103.8	0.537272	1.06399	40.12	0.276105	0.5	1
540	1000	6952.63	6952.63	0.00284383	6.01351	44.4585	0.00310896	1005	756.17	703.1	673.314	450	0.719716	2.89847	2.17876	6.258	25.86	450	0.425366	32.954	26.11	72.16	3.42062	2.46832	25	103.8	0.531636	1.06399	40.12	0.273719	0.5	1
541	1000	6925.84	6925.84	0.00287948	6.05556	45.1632	0.00309749	1011	756.902	703.4	672.861	450	0.732112	2.90454	2.17243	6.265	25.87	450	0.416863	33.0815	26.11	72.23	3.42062	2.47072	25	103.4	0.518419	1.06399	40.12	0.268089	0.5	1
542	1000	6925.84	6925.84	0.00284935	6.09602	44.7843	0.00308684	1009	757.626	703.9	673.038	450	0.724263	2.8988	2.17453	6.312	25.85	450	0.414285	33.0815	26.11	72.2	3.42062	2.46969	25	103.4	0.514438	1.06399	40.12	0.266383	0.5	1
543	1000	6899.05	6899.05	0.00280762	6.08276	44.2054	0.00308236	1007	758.34	704.5	673.17	450	0.713665	2.88186	2.16819	6.285	25.87	450	0.407539	33.2099	26.11	72.16	3.42062	2.46832	25	103	0.504077	1.06399	40.12	0.261922	0.5	1
544	1000	6905.74	6905.74	0.00281772	6.11914	44.4755	0.0030874	1009	759.058	705	673.707	450	0.718042	2.89039	2.17234	6.272	25.87	450	0.410011	33.1777	26.11	72.13	3.42062	2.4673	25	103.1	0.507865	1.06399	40.12	0.263557	0.5	1
545	1000	6943.61	6943.61	0.00284976	6.18641	45.1036	0.00310433	1012	759.786	705.5	673.966	450	0.728553	2.91488	2.18632	6.272	25.87	450	0.410803	33.2035	26.21	72.26	3.44321	2.48806	25	103.7	0.50908	1.06399	40.12	0.26408	0.5	1
546	1000	6931.84	6931.84	0.00273114	6.18848	43.2384	0.00309907	1001	760.48	706.1	674.902	450	0.693593	2.87831	2.18471	6.272	25.87	450	0.415148	33.1148	26.14	72.2	3.42738	2.47457	25	103.5	0.51577	1.06399	40.12	0.266954	0.5	1
547	1000	6918.45	6918.45	0.00286235	6.19177	45.5168	0.0031207	1017	761.216	706.6	675.268	450	0.73618	2.91866	2.18248	6.097	25.87	450	0.414365	33.1789	26.14	72.26	3.42738	2.47663	25	103.3	0.514562	1.06399	40.12	0.266436	0.5	1
548	1000	6918.45	6918.45	0.00281797	6.14537	44.8976	0.00310005	1014	761.942	707.7	676.413	450	0.725458	2.91005	2.18459	6.238	25.88	450	0.412186	33.1789	26.14	72.2	3.42738	2.47457	25	103.3	0.511206	1.06399	40.12	0.264995	0.5	1
549	1000	6910.13	6910.13	0.00259043	6.12284	41.1959	0.00308312	991	762.598	708.5	676.384	450	0.656579	2.84063	2.18405	6.332	25.89	450	0.400269	33.3644	26.21	72.2	3.44321	2.486	25	103.2	0.493003	1.06399	40.12	0.257121	0.5	1
550	1000	6939.23	6939.23	0.00268018	6.11581	42.7728	0.00311415	1001	763.284	709.3	678.962	450	0.686239	2.88138	2.19514	6.218	25.89	450	0.424046	33.0176	26.11	72.13	3.42062	2.4673	25	103.6	0.529575	1.06399	40.12	0.272844	0.5	1
551	1000	6924.45	6924.45	0.0027179	6.12382	43.5182	0.00309693	1007	763.985	709.9	678.541	450	0.70004	2.89247	2.19243	6.285	25.89	450	0.410445	33.2123	26.17	72.23	3.43416	2.48049	25	103.4	0.508531	1.06399	40.12	0.263844	0.5	1
552	1000	6897.66	6897.66	0.00271772	6.15754	43.6064	0.00311139	1009	764.686	710.1	678.157	450	0.701051	2.887	2.18595	6.117	25.89	450	0.405196	33.3413	26.17	72.3	3.43416	2.48289	25	103	0.500498	1.06399	40.12	0.260374	0.5	1
553	1000	6918.45	6918.45	0.00266267	6.25605	42.7901	0.00308999	1003	765.37	710.4	678.632	450	0.683932	2.87848	2.19455	6.312	25.89	450	0.411409	33.1789	26.14	72.16	3.42738	2.4732	25	103.3	0.510011	1.06399	40.12	0.264481	0.5	1
554	1000	6931.84	6931.84	0.00270649	6.21988	43.641	0.00307256	1009	766.07	711.5	680.004	450	0.700543	2.90131	2.20077	6.46	25.89	450	0.412733	33.1148	26.14	72.16	3.42738	2.4732	25	103.5	0.512048	1.06399	40.12	0.265357	0.5	1
555	1000	6916.83	6916.83	0.00269469	6.29771	43.5307	0.00308816	1009	766.767	711.5	678.859	450	0.697015	2.89503	2.19801	6.319	25.89	450	0.40267	33.3321	26.21	72.23	3.44321	2.48703	25	103.3	0.49665	1.06399	40.12	0.258706	0.5	1
556	1000	6923.53	6923.53	0.00265077	6.33024	42.8786	0.00309165	1005	767.451	712	679.446	450	0.6842	2.88634	2.20214	6.326	25.9	450	0.405432	33.2999	26.21	72.23	3.44321	2.48703	25	103.4	0.500857	1.06399	40.12	0.26053	0.5	1
557	1000	6938.54	6938.54	0.00263455	6.29839	42.6668	0.00313306	1004	768.132	712.8	681.699	450	0.680837	2.88972	2.20889	6.117	25.91	450	0.42391	33.0828	26.14	72.23	3.42738	2.4756	25	103.6	0.529364	1.06399	40.12	0.272755	0.5	1
558	1000	6933.46	6933.46	0.00261532	6.36933	42.453	0.00310463	1003	768.808	713.1	682.015	450	0.675504	2.88473	2.20923	6.272	25.9	450	0.426649	32.9626	26.07	72.2	3.41163	2.4632	25	103.5	0.533642	1.06399	40.12	0.274569	0.5	1
559	1000	6931.84	6931.84	0.00252747	6.29592	41.0386	0.00310286	995	769.458	714.2	682.761	450	0.650401	2.86105	2.21065	6.299	25.92	450	0.418535	33.1148	26.14	72.16	3.42738	2.4732	25	103.5	0.521007	1.06399	40.12	0.269195	0.5	1
560	1000	6890.97	6890.97	0.00248791	6.31745	40.4512	0.0030957	993	770.097	714.4	681.612	450	0.638989	2.83847	2.19948	6.218	25.91	450	0.402472	33.3737	26.17	72.2	3.43416	2.47946	25	102.9	0.496348	1.06399	40.12	0.258575	0.5	1
561	1000	6905.05	6905.05	0.00250939	6.32738	40.8919	0.00311368	996	770.744	715	682.898	450	0.647058	2.85286	2.2058	6.144	25.91	450	0.412038	33.2433	26.14	72.16	3.42738	2.4732	25	103.1	0.510978	1.06399	40.12	0.264897	0.5	1
562	1000	6930.22	6930.22	0.00260713	6.38406	42.664	0.00311444	1007	771.423	715.5	683.075	450	0.679179	2.89488	2.2157	6.211	25.91	450	0.410765	33.2677	26.21	72.26	3.44321	2.48806	25	103.5	0.509022	1.06399	40.12	0.264055	0.5	1
563	1000	6918.45	6918.45	0.00266563	6.26733	43.7614	0.00312294	1016	772.125	716.8	685.35	450	0.701905	2.91579	2.21389	6.144	25.93	450	0.418082	33.1789	26.14	72.26	3.42738	2.47663	25	103.3	0.520307	1.06399	40.12	0.268896	0.5	1
564	1000	6918.45	6918.45	0.00267049	6.43575	43.9756	0.00308247	1017	772.828	716.6	684.114	450	0.70276	2.91866	2.2159	6.38	25.91	450	0.411533	33.1789	26.14	72.2	3.42738	2.47457	25	103.3	0.510203	1.06399	40.12	0.264563	0.5	1
565	1000	6892.35	6892.35	0.0026714	6.32726	44.0767	0.00309953	1020	773.535	717.7	685.549	450	0.706677	2.91623	2.20955	6.218	25.93	450	0.411343	33.2422	26.11	72.2	3.42062	2.46969	25	102.9	0.50991	1.06399	40.12	0.264437	0.5	1
566	1000	6914.29	6914.29	0.00262818	6.44423	43.4392	0.00307907	1015	774.227	717.9	680.747	450	0.692559	2.91117	2.21861	6.4	25.92	450	0.361215	34.188	26.61	72.43	3.53504	2.56043	25	103.4	0.435066	1.06399	40.12	0.231406	0.5	1
567	1000	6936.92	6936.92	0.00254191	6.39628	42.0221	0.0030876	1006	774.894	719	686.508	450	0.666935	2.8948	2.22787	6.42	25.93	450	0.410133	33.2356	26.21	72.26	3.44321	2.48806	25	103.6	0.508052	1.06399	40.12	0.263637	0.5	1
568	1000	6890.97	6890.97	0.00253747	6.44069	42.0348	0.00308837	1008	775.56	719	685.713	450	0.666327	2.88134	2.21502	6.285	25.93	450	0.402594	33.3737	26.17	72.26	3.43416	2.48152	25	102.9	0.496534	1.06399	40.12	0.258656	0.5	1
569	1000	6925.14	6925.14	0.00252636	6.39659	41.911	0.00311156	1007	776.225	720.1	688.145	450	0.664846	2.89276	2.22792	6.225	25.92	450	0.41784	33.1468	26.14	72.2	3.42738	2.47457	25	103.4	0.519932	1.06399	40.12	0.268736	0.5	1
570	1000	6945.24	6945.24	0.00254786	6.37926	42.3558	0.00313982	1010	776.899	720.9	689.742	450	0.673502	2.9098	2.23629	6.124	25.94	450	0.428524	33.0509	26.14	72.16	3.42738	2.4732	25	103.7	0.536579	1.06399	40.12	0.275812	0.5	1
571	1000	6909.9	6909.9	0.0025009	6.25363	41.6383	0.00311168	1008	777.561	722.2	686.998	450	0.662413	2.88926	2.22685	6.191	25.93	450	0.374187	33.9967	26.51	72.23	3.51186	2.53661	25	103.3	0.454023	1.06399	40.12	0.239932	0.5	1
572	1000	6943.61	6943.61	0.00252116	6.49454	42.1033	0.00308691	1009	778.228	721.7	688.903	450	0.666616	2.90624	2.23962	6.433	25.92	450	0.411291	33.2035	26.21	72.23	3.44321	2.48703	25	103.7	0.50983	1.06399	40.12	0.264403	0.5	1
573	1000	6890.05	6890.05	0.00248974	6.38117	41.6142	0.00311751	1009	778.887	722.5	689.24	450	0.659568	2.88382	2.22425	6.097	25.93	450	0.401628	33.4617	26.21	72.23	3.44321	2.48703	25	102.9	0.495066	1.06399	40.12	0.258018	0.5	1
574	1000	6940.86	6940.86	0.00242897	6.45745	40.6178	0.00312767	1001	779.527	723	692.241	450	0.6395	2.88205	2.24255	6.178	25.93	450	0.437686	32.8659	26.04	72.43	3.4049	2.46617	25	103.6	0.551021	1.06399	40.12	0.281888	0.5	1
575	1000	6956.58	6956.58	0.00241842	6.52461	40.5094	0.0031327	1000	780.163	723.3	693.618	450	0.636218	2.88569	2.24948	6.191	25.93	450	0.456792	32.5874	25.94	72.33	3.38257	2.44661	25	103.8	0.581649	1.06399	40.12	0.294585	0.5	1
576	1000	6902.28	6902.28	0.00237078	6.44877	39.7658	0.00310185	998	780.787	724.1	693.072	450	0.623703	2.85744	2.23374	6.252	25.95	450	0.43284	32.9054	25.97	72.33	3.38925	2.45145	25	103	0.543362	1.06399	40.12	0.278673	0.5	1
577	1000	6907.36	6907.36	0.00233097	6.49304	39.1268	0.00311419	994	781.398	724.4	692.71	450	0.610915	2.84808	2.23717	6.178	25.94	450	0.426573	33.0252	26.04	72.43	3.4049	2.46617	25	103.1	0.533523	1.06399	40.12	0.274519	0.5	1
578	1000	6949.18	6949.18	0.00232515	6.50002	39.0828	0.00313371	993	782.008	725.2	695.24	450	0.60997	2.86245	2.25248	6.184	25.95	450	0.451763	32.6833	25.97	72.33	3.38925	2.45145	25	103.7	0.57352	1.06399	40.12	0.29124	0.5	1
579	1000	6934.85	6934.85	0.00235494	6.50689	39.6973	0.00312291	998	782.629	725.7	694.852	450	0.621341	2.87093	2.24959	6.191	25.93	450	0.439124	32.8327	26.01	72.4	3.39819	2.46029	25	103.5	0.553303	1.06399	40.12	0.282843	0.5	1
580	1000	6915.68	6915.68	0.00235608	6.49109	39.8012	0.00311368	1000	783.253	726.3	695.436	450	0.623578	2.86873	2.24515	6.205	25.94	450	0.437892	32.8416	25.97	72.4	3.38925	2.45382	25	103.2	0.551348	1.06399	40.12	0.282025	0.5	1
581	1000	6893.27	6893.27	0.00237398	6.48744	40.2057	0.00310519	1004	783.884	726.8	694.481	450	0.631212	2.87087	2.23966	6.205	25.95	450	0.418251	33.1548	26.07	72.4	3.41163	2.47002	25	102.9	0.520569	1.06399	40.12	0.269008	0.5	1
582	1000	7063.11	7063.11	0.00251077	6.66986	42.6826	0.00318605	1014	784.558	727.3	699.561	450	0.674213	2.9709	2.29669	6.178	25.95	450	0.498457	32.1561	25.97	72.37	3.38925	2.4528	25	105.4	0.650932	1.06399	40.12	0.322391	0.5	1
583	1000	6954.26	6954.26	0.00244914	6.48535	41.6867	0.00315085	1013	785.217	728.4	697.947	450	0.658993	2.92223	2.26324	6.07	25.93	450	0.445006	32.8025	26.04	72.43	3.4049	2.46617	25	103.8	0.562674	1.06399	40.12	0.286749	0.5	1
584	1000	6920.76	6920.76	0.002436	6.47105	41.5556	0.00312184	1014	785.874	729	697.736	450	0.656798	2.91103	2.25423	6.178	25.95	450	0.432143	32.9613	26.04	72.43	3.4049	2.46617	25	103.3	0.542264	1.06399	40.12	0.278211	0.5	1
585	1000	6914.06	6914.06	0.00241614	6.48718	41.2841	0.00311787	1013	786.525	729.5	697.995	450	0.65141	2.90534	2.25393	6.184	25.95	450	0.429629	32.9932	26.04	72.4	3.4049	2.46515	25	103.2	0.538312	1.06399	40.12	0.276544	0.5	1
586	1000	6935.78	6935.78	0.00233988	6.55844	39.9811	0.00312545	1004	787.151	729.8	699.237	450	0.625689	2.88857	2.26288	6.198	25.95	450	0.446371	32.7464	25.97	72.37	3.38925	2.4528	25	103.5	0.564857	1.06399	40.12	0.287656	0.5	1
587	1000	6920.07	6920.07	0.00217931	6.50005	37.1445	0.00312689	987	787.725	730.6	698.954	450	0.573676	2.83323	2.25955	6.144	25.95	450	0.428844	33.0264	26.07	72.4	3.41163	2.47002	25	103.3	0.53708	1.06399	40.12	0.276024	0.5	1
588	1000	6940.16	6940.16	0.00216664	6.48813	36.9793	0.00312632	986	788.295	731.4	700.222	450	0.570812	2.83858	2.26777	6.205	25.95	450	0.43466	32.9308	26.07	72.43	3.41163	2.47104	25	103.6	0.546234	1.06399	40.12	0.279881	0.5	1
589	1000	6914.75	6914.75	0.00223532	6.4713	38.2959	0.00312339	996	788.891	731.9	700.766	450	0.595768	2.85687	2.2611	6.151	25.95	450	0.434417	32.9282	26.01	72.4	3.39819	2.46029	25	103.2	0.545851	1.06399	40.12	0.279719	0.5	1
590	1000	6901.35	6901.35	0.00227926	6.5886	39.1781	0.00311053	1002	789.501	731.7	699.706	450	0.610084	2.86851	2.25842	6.184	25.94	450	0.428081	32.9921	26.01	72.4	3.39819	2.46029	25	103	0.535885	1.06399	40.12	0.275518	0.5	1
591	1000	6928.15	6928.15	0.00226712	6.5495	39.0181	0.00312423	1001	790.109	732.7	701.581	450	0.607827	2.87677	2.26895	6.184	25.95	450	0.438551	32.8645	26.01	72.37	3.39819	2.45927	25	103.4	0.552392	1.06399	40.12	0.282462	0.5	1
592	1000	6927.46	6927.46	0.0022435	6.5965	38.6615	0.00312069	999	790.709	733	701.29	450	0.600272	2.87074	2.27047	6.184	25.93	450	0.432728	32.9294	26.04	72.4	3.4049	2.46515	25	103.4	0.543186	1.06399	40.12	0.278599	0.5	1
593	1000	6929.08	6929.08	0.00226696	6.55931	39.1538	0.00313097	1003	791.32	733.8	703.086	450	0.610184	2.88291	2.27272	6.144	25.95	450	0.445077	32.7781	25.97	72.4	3.38925	2.45382	25	103.4	0.562788	1.06399	40.12	0.286796	0.5	1
594	1000	6934.16	6934.16	0.0023569	6.664	40.8787	0.00313165	1014	791.96	733.8	702.122	450	0.640516	2.91666	2.27614	6.144	25.94	450	0.436862	32.8976	26.04	72.47	3.4049	2.46753	25	103.5	0.549717	1.06399	40.12	0.281342	0.5	1
595	1000	6929.08	6929.08	0.00236333	6.68323	41.0816	0.00312458	1016	792.604	734.3	703.008	450	0.643955	2.92027	2.27632	6.164	25.93	450	0.442877	32.7781	25.97	72.43	3.38925	2.45484	25	103.4	0.559274	1.06399	40.12	0.285334	0.5	1
596	1000	6948.25	6948.25	0.00234615	6.74866	40.8349	0.00313912	1014	793.242	734.6	703.278	450	0.638116	2.92259	2.28447	6.137	25.94	450	0.446155	32.7694	26.01	72.37	3.39819	2.45927	25	103.7	0.564512	1.06399	40.12	0.287512	0.5	1
597	1000	6929.08	6929.08	0.00231367	6.73809	40.3255	0.00312297	1012	793.871	735.2	703.647	450	0.628773	2.90878	2.28	6.164	25.92	450	0.442005	32.7781	25.97	72.37	3.38925	2.4528	25	103.4	0.557884	1.06399	40.12	0.284756	0.5	1
598	1000	6914.06	6914.06	0.00233352	6.73631	40.7676	0.00312528	1016	794.508	735.7	703.289	450	0.637078	2.91394	2.27686	6.137	25.95	450	0.430651	32.9932	26.04	72.43	3.4049	2.46617	25	103.2	0.539917	1.06399	40.12	0.277221	0.5	1
599	1000	6934.16	6934.16	0.00235261	6.85965	41.199	0.00312798	1018	795.151	735.7	703.232	450	0.642851	2.92817	2.28532	6.157	25.93	450	0.435726	32.8976	26.04	72.43	3.4049	2.46617	25	103.5	0.547919	1.06399	40.12	0.280588	0.5	1
600	1000	6948.25	6948.25	0.00233553	6.7991	40.9551	0.00313424	1017	795.79	736.8	705.289	450	0.639422	2.93124	2.29181	6.178	25.95	450	0.446112	32.7694	26.01	72.4	3.39819	2.46029	25	103.7	0.564443	1.06399	40.12	0.287484	0.5	1
601	1000	6898.35	6898.35	0.00224446	6.77142	39.3623	0.00310383	1009	796.4	737.3	703.175	450	0.610108	2.88729	2.27719	6.218	25.94	450	0.410594	33.2756	26.14	72.4	3.42738	2.48142	25	103	0.508759	1.06399	40.12	0.263942	0.5	1
602	1000	6907.36	6907.36	0.00226403	6.79169	39.7907	0.00311479	1012	797.018	737.8	704.834	450	0.617752	2.89966	2.28191	6.164	25.93	450	0.426056	33.0252	26.04	72.33	3.4049	2.46277	25	103.1	0.532714	1.06399	40.12	0.274176	0.5	1
603	1000	6893.96	6893.96	0.00225891	6.7813	39.7749	0.0031061	1013	797.636	738.4	705.134	450	0.617647	2.89689	2.27925	6.191	25.94	450	0.421631	33.0894	26.04	72.4	3.4049	2.46515	25	102.9	0.525815	1.06399	40.12	0.271245	0.5	1
604	1000	6906.67	6906.67	0.00222786	6.76039	39.261	0.00311388	1010	798.244	739.2	706.061	450	0.608421	2.89364	2.28522	6.178	25.94	450	0.422623	33.0905	26.07	72.4	3.41163	2.47002	25	103.1	0.527358	1.06399	40.12	0.271902	0.5	1
605	1000	6927.46	6927.46	0.00221833	6.79783	39.1491	0.00312002	1009	798.85	739.7	707.144	450	0.605631	2.89948	2.29384	6.178	25.92	450	0.432021	32.9294	26.04	72.4	3.4049	2.46515	25	103.4	0.542072	1.06399	40.12	0.27813	0.5	1
606	1000	6914.52	6914.52	0.002126	6.82349	37.4896	0.00311801	999	799.424	740	704.397	450	0.57408	2.86538	2.2913	6.164	25.93	450	0.396906	33.5522	26.31	72.37	3.46594	2.5083	25	103.3	0.48791	1.06399	40.12	0.2549	0.5	1
607	1000	6920.07	6920.07	0.00212585	6.79116	37.5471	0.00312162	1000	800	740.8	707.853	450	0.575763	2.87055	2.29478	6.157	25.93	450	0.426918	33.0264	26.07	72.37	3.41163	2.469	25	103.3	0.534063	1.06399	40.12	0.274748	0.5	1
608	1000	6926.76	6926.76	0.00214649	6.84047	37.9982	0.00312455	1003	800.583	741.1	708.243	450	0.583286	2.88194	2.29866	6.178	25.95	450	0.430472	32.9945	26.07	72.4	3.41163	2.47002	25	103.4	0.539636	1.06399	40.12	0.277103	0.5	1
609	1000	6925.84	6925.84	0.00214102	6.9044	37.9684	0.00311503	1003	801.164	741.3	707.568	450	0.581532	2.88156	2.30003	6.205	25.92	450	0.422139	33.0815	26.11	72.43	3.42062	2.47756	25	103.4	0.526605	1.06399	40.12	0.271582	0.5	1
610	1000	6906.67	6906.67	0.00204541	6.86938	36.2282	0.00311491	993	801.714	741.9	708.245	450	0.549607	2.84493	2.29533	6.151	25.92	450	0.421589	33.0905	26.07	72.4	3.41163	2.47002	25	103.1	0.52575	1.06399	40.12	0.271217	0.5	1
611	1000	6900.44	6900.44	0.00196334	6.86883	34.7411	0.00310691	984	802.236	742.4	705.808	450	0.521776	2.81661	2.29483	6.184	25.92	450	0.388259	33.6837	26.34	72.63	3.47279	2.52229	25	103.1	0.474908	1.06399	40.12	0.249198	0.5	1
612	1000	6920.76	6920.76	0.00201249	6.92298	35.7172	0.00311862	990	802.775	742.7	709.545	450	0.53904	2.84213	2.30309	6.178	25.93	450	0.430473	32.9613	26.04	72.33	3.4049	2.46277	25	103.3	0.539638	1.06399	40.12	0.277104	0.5	1
613	1000	6914.06	6914.06	0.00205204	6.92141	36.5245	0.00311781	996	803.329	743.2	709.883	450	0.55418	2.85658	2.3024	6.164	25.93	450	0.428408	32.9932	26.04	72.37	3.4049	2.46413	25	103.2	0.536397	1.06399	40.12	0.275735	0.5	1
614	1000	6926.76	6926.76	0.00203556	6.84461	36.2634	0.00312559	995	803.88	744.3	711.306	450	0.550733	2.85896	2.30823	6.151	25.93	450	0.429401	32.9945	26.07	72.43	3.41163	2.47104	25	103.4	0.537954	1.06399	40.12	0.276393	0.5	1
615	1000	6940.86	6940.86	0.00205275	6.94786	36.6492	0.00312717	997	804.436	744.3	711.523	450	0.556026	2.87053	2.31451	6.171	25.92	450	0.436987	32.8659	26.04	72.37	3.4049	2.46413	25	103.6	0.549914	1.06399	40.12	0.281425	0.5	1
616	1000	6934.6	6934.6	0.00207678	6.80587	37.1634	0.00312862	1002	805.004	745.7	710.606	450	0.568308	2.88233	2.31402	6.144	25.92	450	0.402885	33.455	26.31	72.6	3.46594	2.51627	25	103.6	0.496976	1.06399	40.12	0.258848	0.5	1
617	1000	6921.45	6921.45	0.00214449	6.93304	38.5263	0.00311997	1011	805.596	745.4	712.409	450	0.591439	2.9027	2.31126	6.151	25.91	450	0.433453	32.8963	26.01	72.37	3.39819	2.45927	25	103.3	0.54433	1.06399	40.12	0.27908	0.5	1
618	1000	6946.86	6946.86	0.002064	6.9643	37.0429	0.00313459	1001	806.159	745.9	712.899	450	0.563089	2.88454	2.32145	6.131	25.91	450	0.435313	32.899	26.07	72.43	3.41163	2.47104	25	103.7	0.547266	1.06399	40.12	0.280314	0.5	1
619	1000	6908.98	6908.98	0.00196453	6.91793	35.2158	0.00311179	991	806.688	746.5	713.546	450	0.529745	2.84015	2.31041	6.157	25.9	450	0.43312	32.8735	25.97	72.33	3.38925	2.45145	25	103.1	0.543804	1.06399	40.12	0.278859	0.5	1
620	1000	6894.65	6894.65	0.00199351	6.908	35.8303	0.00310585	996	807.23	747	713.342	450	0.541432	2.84856	2.30713	6.164	25.91	450	0.423707	33.0242	26.01	72.26	3.39819	2.45553	25	102.9	0.529047	1.06399	40.12	0.27262	0.5	1
621	1000	6915.9	6915.9	0.00205024	6.96779	36.9687	0.00311646	1003	807.791	747.3	708.502	450	0.561629	2.87742	2.3158	6.137	25.89	450	0.371346	34.0309	26.54	72.7	3.5188	2.55816	25	103.4	0.449847	1.06399	40.12	0.238063	0.5	1
622	1000	6928.15	6928.15	0.00202504	7.03612	36.5433	0.00311882	1000	808.344	747.5	714.167	450	0.552388	2.8739	2.32151	6.157	25.89	450	0.434039	32.8645	26.01	72.3	3.39819	2.45689	25	103.4	0.545253	1.06399	40.12	0.279468	0.5	1
623	1000	6929.08	6929.08	0.00203737	6.9497	36.8366	0.00312018	1003	808.903	748.6	715.994	450	0.559497	2.88291	2.32341	6.151	25.89	450	0.439694	32.7781	25.97	72.37	3.38925	2.4528	25	103.4	0.554208	1.06399	40.12	0.283221	0.5	1
624	1000	6949.18	6949.18	0.00201928	6.95963	36.5389	0.00313085	1001	809.457	749.2	717.149	450	0.553743	2.88551	2.33176	6.151	25.9	450	0.448036	32.6833	25.97	72.3	3.38925	2.45043	25	103.7	0.567526	1.06399	40.12	0.288762	0.5	1
625	1000	6899.97	6899.97	0.00195432	6.99132	35.3597	0.00310928	995	809.988	749.2	714.662	450	0.531063	2.8479	2.31684	6.137	25.89	450	0.417211	33.1226	26.07	72.37	3.41163	2.469	25	103	0.518958	1.06399	40.12	0.268319	0.5	1
626	1000	6942.48	6942.48	0.00199692	6.9961	36.2262	0.00312416	1000	810.535	750	717.558	450	0.547205	2.87984	2.33264	6.164	25.89	450	0.444351	32.7148	25.97	72.47	3.38925	2.45619	25	103.6	0.561627	1.06399	40.12	0.286314	0.5	1
627	1000	6906.67	6906.67	0.00197175	6.95865	35.8016	0.00311595	999	811.075	750.5	716.331	450	0.539949	2.86212	2.32217	6.124	25.9	450	0.420561	33.0905	26.07	72.37	3.41163	2.469	25	103.1	0.524152	1.06399	40.12	0.270537	0.5	1
628	1000	6914.75	6914.75	0.00201464	6.98021	36.6934	0.00311118	1005	811.632	751	717.403	450	0.556242	2.88268	2.32644	6.157	25.88	450	0.428436	32.9282	26.01	72.33	3.39819	2.45791	25	103.2	0.536441	1.06399	40.12	0.275754	0.5	1
629	1000	6932.54	6932.54	0.00209357	7.03868	38.2788	0.00312241	1015	812.216	751.3	717.085	450	0.584831	2.91885	2.33402	6.157	25.9	450	0.423858	33.0495	26.11	72.37	3.42062	2.4755	25	103.5	0.529283	1.06399	40.12	0.27272	0.5	1
630	1000	6942.48	6942.48	0.00202586	7.05545	37.0196	0.00312844	1007	812.777	751.8	719.167	450	0.560947	2.9	2.33906	6.137	25.89	450	0.444959	32.7148	25.97	72.3	3.38925	2.45043	25	103.6	0.562599	1.06399	40.12	0.286718	0.5	1
631	1000	6938.54	6938.54	0.00197573	7.00801	36.1002	0.00312872	1002	813.322	752.6	718.324	450	0.544622	2.88397	2.33934	6.124	25.89	450	0.422151	33.0828	26.14	72.33	3.42738	2.47903	25	103.6	0.526623	1.06399	40.12	0.271589	0.5	1
632	1000	6940.16	6940.16	0.00198114	7.09509	36.2641	0.00312783	1003	813.868	752.6	718.7	450	0.546061	2.88752	2.34146	6.124	25.88	450	0.430569	32.9308	26.07	72.4	3.41163	2.47002	25	103.6	0.539789	1.06399	40.12	0.277167	0.5	1
633	1000	6941.55	6941.55	0.00196043	7.13241	35.9157	0.00312846	1001	814.407	752.9	719.512	450	0.538839	2.88234	2.3435	6.124	25.88	450	0.438759	32.801	26.01	72.33	3.39819	2.45791	25	103.6	0.552723	1.06399	40.12	0.282601	0.5	1
634	1000	6934.16	6934.16	0.00197906	7.21328	36.3441	0.00311924	1004	814.952	752.9	718.615	450	0.545344	2.8879	2.34255	6.151	25.87	450	0.430813	32.8976	26.04	72.26	3.4049	2.46038	25	103.5	0.540172	1.06399	40.12	0.277329	0.5	1
635	1000	6914.06	6914.06	0.00186777	7.09629	34.2209	0.00311241	992	815.46	754	719.589	450	0.507783	2.84511	2.33733	6.137	25.87	450	0.424077	32.9932	26.04	72.3	3.4049	2.46174	25	103.2	0.529625	1.06399	40.12	0.272865	0.5	1
636	1000	6914.06	6914.06	0.00182998	7.09273	33.5267	0.00311402	988	815.955	754.5	720.16	450	0.494854	2.83364	2.33878	6.137	25.88	450	0.424891	32.9932	26.04	72.3	3.4049	2.46174	25	103.2	0.530894	1.06399	40.12	0.273404	0.5	1
637	1000	6914.06	6914.06	0.00187204	7.12942	34.4069	0.00310705	994	816.465	754.8	720.213	450	0.510643	2.85085	2.3402	6.171	25.87	450	0.423347	32.9932	26.04	72.3	3.4049	2.46174	25	103.2	0.528486	1.06399	40.12	0.272381	0.5	1
638	1000	6927.46	6927.46	0.00188634	7.16994	34.7287	0.0031205	996	816.981	755.1	720.797	450	0.515913	2.86212	2.34621	6.124	25.87	450	0.429037	32.9294	26.04	72.4	3.4049	2.46515	25	103.4	0.537383	1.06399	40.12	0.276152	0.5	1
639	1000	6921.45	6921.45	0.00186646	7.09018	34.3926	0.00311148	995	817.492	756.1	722.161	450	0.511113	2.85677	2.34565	6.164	25.87	450	0.429821	32.8963	26.01	72.3	3.39819	2.45689	25	103.3	0.538613	1.06399	40.12	0.276671	0.5	1
640	1000	6925.84	6925.84	0.00195233	7.22799	36.1574	0.00308889	1006	818.034	755.9	720.232	450	0.541571	2.89018	2.34861	6.299	25.85	450	0.41456	33.0815	26.11	72.3	3.42062	2.47311	25	103.4	0.514863	1.06399	40.12	0.266565	0.5	1
641	1000	6935.78	6935.78	0.00186499	7.26085	34.4579	0.0031258	995	818.543	756.1	722.377	450	0.509143	2.86268	2.35354	6.104	25.86	450	0.440606	32.7464	25.97	72.3	3.38925	2.45043	25	103.5	0.555657	1.06399	40.12	0.283827	0.5	1
642	1000	6920.07	6920.07	0.00177978	7.15257	32.83	0.00310968	986	819.024	757.2	722.259	450	0.480692	2.83036	2.34967	6.151	25.85	450	0.420562	33.0264	26.07	72.36	3.41163	2.46866	25	103.3	0.524153	1.06399	40.12	0.270537	0.5	1
643	1000	6945.93	6945.93	0.00183391	7.15655	33.9331	0.00312875	993	819.525	757.8	723.207	450	0.501273	2.86111	2.35983	6.104	25.85	450	0.425563	32.9858	26.11	72.4	3.42062	2.47653	25	103.7	0.531944	1.06399	40.12	0.273849	0.5	1
644	1000	6915.68	6915.68	0.00184281	7.13078	34.1739	0.00310721	996	820.031	758.3	724.278	450	0.506258	2.85725	2.35099	6.144	25.84	450	0.430763	32.8416	25.97	72.36	3.38925	2.45246	25	103.2	0.540094	1.06399	40.12	0.277296	0.5	1
645	1000	6942.48	6942.48	0.00182026	7.15294	33.7612	0.00312403	993	820.53	758.8	725.519	450	0.498123	2.85969	2.36156	6.124	25.85	450	0.441753	32.7148	25.97	72.3	3.38925	2.45043	25	103.6	0.557483	1.06399	40.12	0.284588	0.5	1
646	1000	6941.55	6941.55	0.00181758	7.23754	33.7657	0.00311183	993	821.026	758.8	724.585	450	0.496622	2.8593	2.36268	6.178	25.83	450	0.433308	32.801	26.01	72.33	3.39819	2.45791	25	103.6	0.5441	1.06399	40.12	0.278984	0.5	1
647	1000	6925.84	6925.84	0.0018203	7.17079	33.8697	0.003107	995	821.526	759.6	724.165	450	0.499816	2.85858	2.35876	6.164	25.83	450	0.415845	33.0815	26.11	72.4	3.42062	2.47653	25	103.4	0.516846	1.06399	40.12	0.267415	0.5	1
648	1000	6934.85	6934.85	0.0019136	7.11804	35.7725	0.00311531	1008	822.062	760.5	726.563	450	0.536426	2.89969	2.36327	6.137	25.83	450	0.431823	32.8327	26.01	72.4	3.39819	2.46029	25	103.5	0.54176	1.06399	40.12	0.277999	0.5	1
649	1000	6932.54	6932.54	0.00189481	7.19884	35.4541	0.00311206	1006	822.591	760.5	725.156	450	0.528953	2.89297	2.36402	6.151	25.83	450	0.418373	33.0495	26.11	72.3	3.42062	2.47311	25	103.5	0.520757	1.06399	40.12	0.269088	0.5	1
650	1000	6934.85	6934.85	0.00181195	7.19541	33.8422	0.00311848	996	823.09	761	726.808	450	0.498841	2.86517	2.36633	6.117	25.83	450	0.432261	32.8327	26.01	72.33	3.39819	2.45791	25	103.5	0.542451	1.06399	40.12	0.278289	0.5	1
651	1000	6934.16	6934.16	0.0017763	7.2248	33.1777	0.003115	992	823.576	761.3	726.643	450	0.485851	2.85338	2.36753	6.137	25.83	450	0.427801	32.8976	26.04	72.43	3.4049	2.46617	25	103.5	0.535446	1.06399	40.12	0.275333	0.5	1
652	1000	6927.46	6927.46	0.00178609	7.26269	33.423	0.00311082	994	824.066	761.5	726.405	450	0.489732	2.85637	2.36664	6.124	25.81	450	0.424115	32.9294	26.04	72.36	3.4049	2.46379	25	103.4	0.529684	1.06399	40.12	0.27289	0.5	1
653	1000	6934.16	6934.16	0.00181154	7.25249	33.9773	0.00311383	998	824.566	762.1	727.223	450	0.500303	2.87064	2.37034	6.124	25.81	450	0.426438	32.8976	26.04	72.4	3.4049	2.46515	25	103.5	0.533312	1.06399	40.12	0.274429	0.5	1
654	1000	6928.15	6928.15	0.00190315	7.24932	35.87	0.00311224	1011	825.102	762.6	727.883	450	0.535793	2.90551	2.36972	6.117	25.81	450	0.428229	32.8645	26.01	72.36	3.39819	2.45893	25	103.4	0.536116	1.06399	40.12	0.275616	0.5	1
655	1000	6894.65	6894.65	0.00186998	7.1722	35.2675	0.00309405	1009	825.628	763.4	727.989	450	0.525949	2.88574	2.35979	6.137	25.81	450	0.416268	33.0242	26.01	72.33	3.39819	2.45791	25	102.9	0.517499	1.06399	40.12	0.267695	0.5	1
656	1000	7000.45	7000.45	0.00186285	7.3108	35.1339	0.00314791	1005	826.149	763.7	730.156	450	0.520877	2.91841	2.39753	6.097	25.81	450	0.446953	32.6472	26.07	72.4	3.41163	2.47002	25	104.5	0.56579	1.06399	40.12	0.288043	0.5	1
657	1000	6946.86	6946.86	0.00187661	7.33898	35.4853	0.00312014	1009	826.676	763.7	728.49	450	0.526915	2.9076	2.38068	6.11	25.8	450	0.426615	32.899	26.07	72.4	3.41163	2.47002	25	103.7	0.533589	1.06399	40.12	0.274547	0.5	1
658	1000	6952.63	6952.63	0.00191751	7.35311	36.3659	0.00311889	1015	827.219	764.2	728.591	450	0.543138	2.92732	2.38418	6.124	25.79	450	0.42257	32.954	26.11	72.36	3.42062	2.47516	25	103.8	0.527276	1.06399	40.12	0.271867	0.5	1
659	1000	6954.26	6954.26	0.00193045	7.43447	36.6785	0.00312612	1017	827.766	764.2	729.137	450	0.547467	2.93377	2.3863	6.083	25.79	450	0.432731	32.8025	26.04	72.33	3.4049	2.46277	25	103.8	0.543191	1.06399	40.12	0.278601	0.5	1
660	1000	6940.16	6940.16	0.00188273	7.2847	35.7703	0.00311542	1013	828.299	765.6	730.412	450	0.533266	2.91631	2.38304	6.131	25.81	450	0.42466	32.9308	26.07	72.36	3.41163	2.46866	25	103.6	0.530533	1.06399	40.12	0.273251	0.5	1
661	1000	6900.66	6900.66	0.00176607	7.36347	33.4651	0.00309983	999	828.788	765.3	728.937	450	0.48863	2.85963	2.371	6.097	25.79	450	0.413994	33.0573	26.04	72.33	3.4049	2.46277	25	103	0.513989	1.06399	40.12	0.26619	0.5	1
662	1000	6953.56	6953.56	0.00168239	7.41324	31.7902	0.00312146	987	829.244	765.8	730.319	450	0.456353	2.84694	2.39059	6.09	25.77	450	0.426912	32.8674	26.07	72.43	3.41163	2.47104	25	103.8	0.534054	1.06399	40.12	0.274743	0.5	1
663	1000	6925.14	6925.14	0.00174149	7.45627	33.0449	0.00310921	996	829.724	765.8	728.657	450	0.479031	2.86116	2.38213	6.097	25.78	450	0.409621	33.1468	26.14	72.36	3.42738	2.48005	25	103.4	0.507266	1.06399	40.12	0.263299	0.5	1
664	1000	6947.56	6947.56	0.00177064	7.45477	33.668	0.00312828	1000	830.214	766.4	730.994	450	0.490728	2.88195	2.39122	6.03	25.77	450	0.429862	32.8342	26.04	72.33	3.4049	2.46277	25	103.7	0.538677	1.06399	40.12	0.276698	0.5	1
665	1000	6947.56	6947.56	0.00174947	7.4609	33.2907	0.00311493	998	830.698	766.9	731.295	450	0.48355	2.87619	2.39264	6.104	25.76	450	0.427425	32.8342	26.04	72.33	3.4049	2.46277	25	103.7	0.534857	1.06399	40.12	0.275083	0.5	1
666	1000	6946.86	6946.86	0.00175764	7.44046	33.5011	0.00311529	1000	831.186	767.5	731.682	450	0.487872	2.88166	2.39379	6.11	25.77	450	0.424166	32.899	26.07	72.4	3.41163	2.47002	25	103.7	0.529764	1.06399	40.12	0.272924	0.5	1
667	1000	6940.16	6940.16	0.00178005	7.431	34.0067	0.00311273	1004	831.683	768	731.972	450	0.497512	2.8904	2.39289	6.097	25.76	450	0.421345	32.9308	26.07	72.33	3.41163	2.46763	25	103.6	0.52537	1.06399	40.12	0.271056	0.5	1
668	1000	6928.15	6928.15	0.0017634	7.41699	33.717	0.00310529	1003	832.176	768.5	732.793	450	0.492348	2.88252	2.39017	6.11	25.76	450	0.424276	32.8645	26.01	72.3	3.39819	2.45689	25	103.4	0.529935	1.06399	40.12	0.272997	0.5	1
669	1000	6926.76	6926.76	0.0017338	7.3915	33.1502	0.00310988	1000	832.658	769.1	732.851	450	0.482214	2.87332	2.39111	6.077	25.76	450	0.417239	32.9945	26.07	72.4	3.41163	2.47002	25	103.4	0.519002	1.06399	40.12	0.268338	0.5	1
670	1000	6920.76	6920.76	0.0017361	7.43171	33.2475	0.00310241	1001	833.141	769.3	732.952	450	0.483283	2.8737	2.39042	6.097	25.75	450	0.417586	32.9613	26.04	72.33	3.4049	2.46277	25	103.3	0.519538	1.06399	40.12	0.268567	0.5	1
671	1000	6893.96	6893.96	0.00169521	7.42214	32.4534	0.00309779	997	833.61	769.6	732.578	450	0.46859	2.85114	2.38255	6.05	25.75	450	0.409658	33.0894	26.04	72.36	3.4049	2.46379	25	102.9	0.507323	1.06399	40.12	0.263323	0.5	1
672	1000	6921.45	6921.45	0.00166034	7.47862	31.7707	0.00310493	992	834.064	769.9	733.732	450	0.454758	2.84815	2.39339	6.083	25.75	450	0.421741	32.8963	26.01	72.4	3.39819	2.46029	25	103.3	0.525986	1.06399	40.12	0.271318	0.5	1
673	1000	6919.14	6919.14	0.00176065	7.52233	33.8831	0.00310169	1006	834.558	770.1	732.605	450	0.493483	2.88738	2.3939	6.097	25.75	450	0.408828	33.1135	26.11	72.43	3.42062	2.47756	25	103.3	0.506051	1.06399	40.12	0.262775	0.5	1
674	1000	6921.45	6921.45	0.00176567	7.43212	34.0327	0.00309846	1008	835.056	771.2	735.129	450	0.497973	2.89409	2.39612	6.124	25.75	450	0.420862	32.8963	26.01	72.3	3.39819	2.45689	25	103.3	0.524619	1.06399	40.12	0.270736	0.5	1
675	1000	6931.15	6931.15	0.00179564	7.51884	34.6944	0.00310546	1012	835.565	771.2	733.341	450	0.50874	2.90964	2.4009	6.097	25.74	450	0.40509	33.1802	26.17	72.4	3.43416	2.48633	25	103.5	0.500336	1.06399	40.12	0.260305	0.5	1
676	1000	6907.36	6907.36	0.0016997	7.44335	32.7644	0.00309114	1001	836.039	772	735.037	450	0.474018	2.86814	2.39412	6.11	25.73	450	0.411272	33.0252	26.04	72.4	3.4049	2.46515	25	103.1	0.509802	1.06399	40.12	0.264391	0.5	1
677	1000	6920.76	6920.76	0.00165048	7.55942	31.7833	0.00309648	994	836.492	771.8	734.738	450	0.453481	2.85361	2.40013	6.104	25.72	450	0.415067	32.9613	26.04	72.33	3.4049	2.46277	25	103.3	0.515645	1.06399	40.12	0.2669	0.5	1
678	1000	6928.15	6928.15	0.00167626	7.56043	32.3546	0.00309979	998	836.956	772.3	735.768	450	0.464158	2.86815	2.404	6.104	25.72	450	0.421162	32.8645	26.01	72.3	3.39819	2.45689	25	103.4	0.525085	1.06399	40.12	0.270935	0.5	1
679	1000	6899.97	6899.97	0.0016763	7.47229	32.4007	0.00309209	1000	837.423	773.1	735.517	450	0.466665	2.86221	2.39554	6.083	25.73	450	0.405958	33.1226	26.07	72.33	3.41163	2.46763	25	103	0.501661	1.06399	40.12	0.260878	0.5	1
680	1000	6913.37	6913.37	0.00171222	7.51781	33.1889	0.00309266	1005	837.903	773.4	735.878	450	0.480572	2.88211	2.40153	6.097	25.71	450	0.408493	33.0584	26.07	72.33	3.41163	2.46763	25	103.2	0.505538	1.06399	40.12	0.262553	0.5	1
681	1000	6934.16	6934.16	0.00168936	7.53159	32.7449	0.00310579	1002	838.375	773.9	737.338	450	0.472006	2.88214	2.41014	6.083	25.72	450	0.420024	32.8976	26.04	72.33	3.4049	2.46277	25	103.5	0.523317	1.06399	40.12	0.270181	0.5	1
682	1000	6921.45	6921.45	0.00163924	7.42026	31.7483	0.00309363	997	838.831	775	738.73	450	0.45543	2.86251	2.40708	6.124	25.72	450	0.418455	32.8963	26.01	72.36	3.39819	2.45893	25	103.3	0.520885	1.06399	40.12	0.269143	0.5	1
683	1000	6933.46	6933.46	0.0016232	7.45472	31.4476	0.0030996	995	839.28	775.3	738.558	450	0.449159	2.86172	2.41256	6.11	25.71	450	0.414839	32.9626	26.07	72.26	3.41163	2.46524	25	103.5	0.515293	1.06399	40.12	0.26675	0.5	1
684	1000	6939.23	6939.23	0.00161753	7.57439	31.3643	0.00310528	994	839.725	775	737.476	450	0.445361	2.86123	2.41587	6.07	25.69	450	0.411339	33.0176	26.11	72.26	3.42062	2.47174	25	103.6	0.509905	1.06399	40.12	0.264435	0.5	1
685	1000	6921.45	6921.45	0.00163726	7.55218	31.8265	0.0030899	998	840.18	775.5	738.546	450	0.454426	2.86538	2.41095	6.117	25.69	450	0.416218	32.8963	26.01	72.26	3.39819	2.45553	25	103.3	0.517423	1.06399	40.12	0.267662	0.5	1
686	1000	6925.84	6925.84	0.00172229	7.58409	33.6456	0.00309297	1010	840.668	775.8	737.775	450	0.487883	2.90167	2.41379	6.11	25.69	450	0.406155	33.0815	26.11	72.4	3.42062	2.47653	25	103.4	0.501962	1.06399	40.12	0.261008	0.5	1
687	1000	6893.96	6893.96	0.0016823	7.44561	32.8547	0.00308458	1007	841.143	776.9	739.32	450	0.475663	2.87974	2.40407	6.083	25.7	450	0.405161	33.0894	26.04	72.36	3.4049	2.46379	25	102.9	0.500444	1.06399	40.12	0.260351	0.5	1
688	1000	6914.75	6914.75	0.00163999	7.50928	32.0026	0.00309117	1001	841.602	777.1	740.131	450	0.458523	2.87121	2.41269	6.09	25.69	450	0.414548	32.9282	26.01	72.33	3.39819	2.45791	25	103.2	0.514844	1.06399	40.12	0.266557	0.5	1
689	1000	6948.25	6948.25	0.0016093	7.61735	31.3886	0.00310231	996	842.047	777.1	740.621	450	0.445012	2.87071	2.4257	6.104	25.68	450	0.42481	32.7694	26.01	72.3	3.39819	2.45689	25	103.7	0.530767	1.06399	40.12	0.27335	0.5	1
690	1000	6966.03	6966.03	0.00160496	7.55725	31.3204	0.00311838	996	842.492	778	741.294	450	0.444865	2.87805	2.43319	6.063	25.69	450	0.420387	32.8906	26.11	72.33	3.42062	2.47414	25	104	0.523882	1.06399	40.12	0.270422	0.5	1
691	1000	6945.93	6945.93	0.00162635	7.57985	31.8218	0.00310188	1000	842.946	778.2	740.649	450	0.453825	2.88128	2.42745	6.09	25.67	450	0.411565	32.9858	26.11	72.36	3.42062	2.47516	25	103.7	0.510251	1.06399	40.12	0.264584	0.5	1
692	1000	6940.16	6940.16	0.00163335	7.55151	32.0112	0.00309708	1002	843.404	778.8	741.592	450	0.457899	2.88464	2.42674	6.104	25.67	450	0.41405	32.9308	26.07	72.36	3.41163	2.46866	25	103.6	0.514077	1.06399	40.12	0.266228	0.5	1
693	1000	6927.46	6927.46	0.00165033	7.60659	32.4118	0.00309473	1005	843.868	778.8	741.371	450	0.464366	2.88798	2.42361	6.083	25.67	450	0.413815	32.9294	26.04	72.33	3.4049	2.46277	25	103.4	0.513714	1.06399	40.12	0.266072	0.5	1
694	1000	6920.76	6920.76	0.00164316	7.59159	32.3017	0.00309218	1005	844.33	779.3	741.676	450	0.462584	2.88519	2.4226	6.07	25.66	450	0.411098	32.9613	26.04	72.26	3.4049	2.46038	25	103.3	0.509533	1.06399	40.12	0.264275	0.5	1
695	1000	6889.36	6889.36	0.00164825	7.63115	32.4642	0.00307451	1007	844.795	779.3	738.282	450	0.464878	2.87781	2.41293	6.083	25.65	450	0.378727	33.5278	26.24	72.36	3.45001	2.49643	25	102.9	0.460725	1.06399	40.12	0.242919	0.5	1
696	1000	6905.74	6905.74	0.0016249	7.64274	32.0045	0.00307961	1004	845.251	779.8	740.649	450	0.456059	2.87606	2.42001	6.097	25.65	450	0.39707	33.1777	26.11	72.33	3.42062	2.47414	25	103.1	0.488158	1.06399	40.12	0.255009	0.5	1
697	1000	6932.54	6932.54	0.00159231	7.56475	31.3362	0.00309583	1000	845.696	780.9	742.876	450	0.445014	2.87572	2.43071	6.07	25.65	450	0.406105	33.0495	26.11	72.33	3.42062	2.47414	25	103.5	0.501885	1.06399	40.12	0.260975	0.5	1
698	1000	6920.76	6920.76	0.0015473	7.53156	30.4277	0.0030805	995	846.125	781.5	743.965	450	0.428626	2.85648	2.42785	6.144	25.66	450	0.409545	32.9613	26.04	72.3	3.4049	2.46174	25	103.3	0.50715	1.06399	40.12	0.263248	0.5	1
699	1000	6933.46	6933.46	0.00154701	7.57577	30.448	0.00309147	995	846.553	781.7	743.989	450	0.42818	2.86172	2.43354	6.09	25.64	450	0.40981	32.9626	26.07	72.3	3.41163	2.46661	25	103.5	0.507557	1.06399	40.12	0.263424	0.5	1
700	1000	6899.52	6899.52	0.00155003	7.55692	30.5578	0.00307744	997	846.984	782	739.935	450	0.430582	2.85344	2.42285	6.083	25.64	450	0.367173	33.7725	26.38	72.3	3.48194	2.51744	25	103.1	0.443738	1.06399	40.12	0.23532	0.5	1
701	1000	6932.54	6932.54	0.00157743	7.66881	31.1741	0.00308201	1000	847.424	782	743.324	450	0.440032	2.87572	2.43569	6.137	25.63	450	0.403206	33.0495	26.11	72.3	3.42062	2.47311	25	103.5	0.497465	1.06399	40.12	0.25906	0.5	1
702	1000	6906.67	6906.67	0.00158778	7.62047	31.4301	0.00308311	1003	847.87	782.5	743.796	450	0.445724	2.87358	2.42786	6.057	25.63	450	0.401125	33.0905	26.07	72.33	3.41163	2.46763	25	103.1	0.494301	1.06399	40.12	0.257685	0.5	1
703	1000	6933.46	6933.46	0.00156475	7.59753	30.9699	0.00308764	1000	848.307	783.3	745.398	450	0.437543	2.8761	2.43856	6.104	25.63	450	0.408747	32.9626	26.07	72.26	3.41163	2.46524	25	103.5	0.505927	1.06399	40.12	0.262721	0.5	1
704	1000	6921.45	6921.45	0.00157255	7.60597	31.1776	0.00308128	1002	848.748	783.6	745.848	450	0.441271	2.87686	2.43559	6.09	25.61	450	0.410517	32.8963	26.01	72.26	3.39819	2.45553	25	103.3	0.508641	1.06399	40.12	0.263891	0.5	1
705	1000	6932.29	6932.29	0.00164662	7.56083	32.7912	0.00309132	1013	849.221	784.4	742.788	450	0.472324	2.913	2.44067	6.057	25.61	450	0.371898	33.6759	26.41	72.4	3.48882	2.52591	25	103.6	0.450658	1.06399	40.12	0.238426	0.5	1
706	1000	6939.23	6939.23	0.00163411	7.69237	32.5678	0.00308809	1011	849.686	784.1	745.434	450	0.465681	2.91016	2.44448	6.097	25.61	450	0.404661	33.0176	26.11	72.36	3.42062	2.47516	25	103.6	0.499683	1.06399	40.12	0.260021	0.5	1
707	1000	6914.75	6914.75	0.00159568	7.67545	31.7791	0.00309262	1007	850.138	784.4	746.264	450	0.451229	2.88842	2.43719	5.989	25.6	450	0.409668	32.9282	26.01	72.23	3.39819	2.45451	25	103.2	0.507338	1.06399	40.12	0.26333	0.5	1
708	1000	6934.16	6934.16	0.00156537	7.68384	31.171	0.00308422	1003	850.577	785	746.907	450	0.439692	2.88502	2.44533	6.097	25.6	450	0.410273	32.8976	26.04	72.26	3.4049	2.46038	25	103.5	0.508266	1.06399	40.12	0.26373	0.5	1
709	1000	6914.06	6914.06	0.00155771	7.69192	31.0439	0.00308225	1003	851.014	785.2	746.595	450	0.437157	2.87666	2.4395	6.063	25.61	450	0.405233	32.9932	26.04	72.3	3.4049	2.46174	25	103.2	0.500555	1.06399	40.12	0.260399	0.5	1
710	1000	6915.21	6915.21	0.00157054	7.78032	31.3756	0.00305826	1005	851.456	785.2	743.226	450	0.441713	2.88288	2.44116	6.198	25.59	450	0.375877	33.486	26.28	72.57	3.4591	2.51027	25	103.3	0.456513	1.06399	40.12	0.241043	0.5	1
711	1000	6929.08	6929.08	0.00153911	7.76083	30.7213	0.00307337	1001	851.886	785.8	747.84	450	0.429832	2.87716	2.44733	6.131	25.58	450	0.414511	32.7781	25.97	72.23	3.38925	2.44806	25	103.4	0.514787	1.06399	40.12	0.266532	0.5	1
712	1000	6894.65	6894.65	0.00148156	7.66704	29.5315	0.0030491	995	852.295	786.6	747.363	450	0.409307	2.8457	2.4364	6.178	25.57	450	0.397062	33.0242	26.01	72.23	3.39819	2.45451	25	102.9	0.488146	1.06399	40.12	0.255004	0.5	1
713	1000	6940.16	6940.16	0.00148839	7.74282	29.6882	0.00307777	995	852.706	786.8	748.06	450	0.41083	2.86449	2.45366	6.124	25.57	450	0.4059	32.9308	26.07	72.33	3.41163	2.46763	25	103.6	0.501572	1.06399	40.12	0.260839	0.5	1
714	1000	6893.27	6893.27	0.00150659	7.79043	30.1362	0.00305113	999	853.124	786.6	746.135	450	0.418317	2.85657	2.43825	6.151	25.56	450	0.389944	33.1548	26.07	72.23	3.41163	2.46422	25	102.9	0.477432	1.06399	40.12	0.250309	0.5	1
715	1000	6934.16	6934.16	0.0015175	7.82391	30.3912	0.00306828	1000	853.547	787.1	748.079	450	0.422472	2.87639	2.45392	6.157	25.56	450	0.405936	32.8976	26.04	72.57	3.4049	2.47094	25	103.5	0.501627	1.06399	40.12	0.260863	0.5	1
716	1000	6914.06	6914.06	0.00156611	7.8198	31.4828	0.00306254	1008	853.99	787.4	747.811	450	0.44298	2.891	2.44802	6.137	25.56	450	0.399944	32.9932	26.04	72.23	3.4049	2.45936	25	103.2	0.492509	1.06399	40.12	0.256906	0.5	1
717	1000	6918.45	6918.45	0.00161498	7.89585	32.579	0.00306442	1015	854.452	787.4	746.406	450	0.462079	2.91292	2.45084	6.117	25.54	450	0.389381	33.1789	26.14	72.33	3.42738	2.47903	25	103.3	0.476588	1.06399	40.12	0.249937	0.5	1
718	1000	6933.46	6933.46	0.00158472	7.90466	31.9557	0.00306997	1011	854.902	787.9	748.113	450	0.450248	2.90774	2.45749	6.124	25.54	450	0.401498	32.9626	26.07	72.23	3.41163	2.46422	25	103.5	0.494867	1.06399	40.12	0.257932	0.5	1
719	1000	6926.76	6926.76	0.00153118	7.7957	30.8336	0.00306068	1005	855.334	789	749.351	450	0.43128	2.88769	2.45641	6.164	25.54	450	0.398565	32.9945	26.07	72.3	3.41163	2.46661	25	103.4	0.49042	1.06399	40.12	0.255996	0.5	1
720	1000	6906.67	6906.67	0.00160267	7.84125	32.4299	0.00305495	1016	855.794	789	748.589	450	0.460308	2.91083	2.45052	6.144	25.54	450	0.392741	33.0905	26.07	72.3	3.41163	2.46661	25	103.1	0.481632	1.06399	40.12	0.252153	0.5	1
721	1000	6940.16	6940.16	0.00157322	7.79423	31.8159	0.00306609	1012	856.244	790	750.693	450	0.449699	2.91343	2.46373	6.157	25.53	450	0.402182	32.9308	26.07	72.26	3.41163	2.46524	25	103.6	0.495908	1.06399	40.12	0.258384	0.5	1
722	1000	6927.46	6927.46	0.00151923	7.84375	30.678	0.00306304	1005	856.671	790	750.534	450	0.427469	2.88798	2.46051	6.151	25.54	450	0.402398	32.9294	26.04	72.23	3.4049	2.45936	25	103.4	0.496237	1.06399	40.12	0.258527	0.5	1
723	1000	6899.05	6899.05	0.00153248	7.87959	31.0138	0.00304843	1008	857.104	790	748.698	450	0.433077	2.88472	2.45164	6.164	25.54	450	0.385777	33.2099	26.11	72.3	3.42062	2.47311	25	103	0.471201	1.06399	40.12	0.247562	0.5	1
724	1000	6925.14	6925.14	0.00152256	7.97151	30.8196	0.00306467	1006	857.532	790	748.799	450	0.427726	2.88989	2.46216	6.124	25.53	450	0.390551	33.1468	26.14	72.36	3.42738	2.48005	25	103.4	0.478342	1.06399	40.12	0.250709	0.5	1
725	1000	6926.76	6926.76	0.00146505	7.88272	29.5961	0.00306062	999	857.938	791	750.88	450	0.406484	2.87045	2.46397	6.144	25.52	450	0.397495	32.9945	26.07	72.26	3.41163	2.46524	25	103.4	0.4888	1.06399	40.12	0.255289	0.5	1
726	1000	6907.36	6907.36	0.0014525	7.92224	29.3597	0.00305204	998	858.34	791	750.466	450	0.401315	2.85954	2.45823	6.144	25.52	450	0.394751	33.0252	26.04	72.26	3.4049	2.46038	25	103.1	0.484658	1.06399	40.12	0.253479	0.5	1
727	1000	6906.67	6906.67	0.00145792	7.82808	29.508	0.00305064	1000	858.745	792	751.45	450	0.405855	2.86499	2.45913	6.151	25.52	450	0.391154	33.0905	26.07	72.26	3.41163	2.46524	25	103.1	0.479247	1.06399	40.12	0.251107	0.5	1
728	1000	6925.14	6925.14	0.00145336	7.90764	29.4297	0.00306306	999	859.148	792	750.956	450	0.402903	2.86978	2.46688	6.124	25.52	450	0.389836	33.1468	26.14	72.26	3.42738	2.47663	25	103.4	0.477269	1.06399	40.12	0.250237	0.5	1
729	1000	6934.16	6934.16	0.00145382	7.9812	29.4693	0.00306543	999	859.551	792	752.018	450	0.402268	2.87352	2.47125	6.124	25.51	450	0.402825	32.8976	26.04	72.23	3.4049	2.45936	25	103.5	0.496885	1.06399	40.12	0.258808	0.5	1
730	1000	6893.96	6893.96	0.00144398	7.84984	29.305	0.00303553	1000	859.952	793	752.088	450	0.401646	2.85972	2.45807	6.191	25.5	450	0.388251	33.0894	26.04	72.3	3.4049	2.46174	25	102.9	0.474896	1.06399	40.12	0.249192	0.5	1
731	1000	7021.25	7021.25	0.00146918	8.06404	29.8518	0.0030845	1000	860.36	793	755.049	450	0.407892	2.91252	2.50463	6.225	25.49	450	0.427898	32.4895	26.04	72.3	3.4049	2.46174	25	104.8	0.535597	1.06399	40.12	0.275396	0.5	1
732	1000	6940.86	6940.86	0.00143693	8.0205	29.1891	0.00306472	998	860.756	793	752.969	450	0.396289	2.87341	2.47712	6.137	25.5	450	0.40393	32.8659	26.04	72.26	3.4049	2.46038	25	103.6	0.498567	1.06399	40.12	0.259538	0.5	1
733	1000	6934.16	6934.16	0.00148306	7.9243	30.2409	0.00305633	1006	861.174	794	753.954	450	0.417777	2.89365	2.47587	6.151	25.48	450	0.40001	32.8976	26.04	72.23	3.4049	2.45936	25	103.5	0.492609	1.06399	40.12	0.256949	0.5	1
734	1000	6905.74	6905.74	0.00150329	7.9551	30.7286	0.00304651	1010	861.601	794	752.228	450	0.426327	2.89325	2.46692	6.144	25.49	450	0.384658	33.1777	26.11	72.3	3.42062	2.47311	25	103.1	0.469532	1.06399	40.12	0.246825	0.5	1
735	1000	6931.84	6931.84	0.0014865	8.05921	30.3923	0.00304588	1007	862.019	794	752.211	450	0.418086	2.89556	2.47747	6.231	25.5	450	0.388272	33.1148	26.14	72.3	3.42738	2.478	25	103.5	0.474928	1.06399	40.12	0.249207	0.5	1
736	1000	6946.86	6946.86	0.00147425	7.9579	30.1209	0.00308442	1006	862.434	795	755.095	450	0.414906	2.89895	2.48405	6.009	25.48	450	0.403608	32.899	26.07	72.33	3.41163	2.46763	25	103.7	0.498078	1.06399	40.12	0.259326	0.5	1
737	1000	6914.75	6914.75	0.00145904	8.00677	29.8509	0.00304147	1005	862.842	795	754.295	450	0.408929	2.88268	2.47375	6.191	25.48	450	0.396425	32.9282	26.01	72.26	3.39819	2.45553	25	103.2	0.487184	1.06399	40.12	0.254583	0.5	1
738	1000	6933.46	6933.46	0.00145458	7.92676	29.767	0.00305918	1005	863.251	796	755.59	450	0.40886	2.89048	2.48162	6.131	25.48	450	0.396892	32.9626	26.07	72.23	3.41163	2.46422	25	103.5	0.487889	1.06399	40.12	0.254891	0.5	1
739	1000	6905.74	6905.74	0.00144735	8.12562	29.6632	0.00303165	1004	863.655	795	752.25	450	0.403189	2.87606	2.47287	6.218	25.47	450	0.381792	33.1777	26.11	72.33	3.42062	2.47414	25	103.1	0.465269	1.06399	40.12	0.244937	0.5	1
740	1000	6939.23	6939.23	0.00138352	8.05716	28.253	0.00305755	995	864.033	796	754.645	450	0.378078	2.8641	2.48603	6.137	25.46	450	0.392738	33.0176	26.11	72.33	3.42062	2.47414	25	103.6	0.481627	1.06399	40.12	0.252151	0.5	1
741	1000	6912.44	6912.44	0.00134929	8.05746	27.505	0.00307655	991	864.397	796	754.243	450	0.364064	2.84158	2.47751	5.962	25.48	450	0.389581	33.1456	26.11	72.4	3.42062	2.47653	25	103.2	0.476889	1.06399	40.12	0.25007	0.5	1
742	1000	6907.36	6907.36	0.00134021	7.97904	27.3566	0.00303866	991	864.759	797	755.751	450	0.362753	2.83949	2.47673	6.178	25.47	450	0.390428	33.0252	26.04	72.3	3.4049	2.46174	25	103.1	0.478158	1.06399	40.12	0.250628	0.5	1
743	1000	6939.23	6939.23	0.00138676	8.06306	28.3965	0.00306711	997	865.14	797	755.823	450	0.380654	2.86986	2.48921	6.097	25.48	450	0.395007	33.0176	26.11	72.3	3.42062	2.47311	25	103.6	0.485043	1.06399	40.12	0.253647	0.5	1
744	1000	6925.84	6925.84	0.00139663	8.10333	28.6462	0.00306539	999	865.525	797	755.176	450	0.384572	2.87007	2.4855	6.05	25.46	450	0.390432	33.0815	26.11	72.33	3.42062	2.47414	25	103.4	0.478164	1.06399	40.12	0.25063	0.5	1
745	1000	6918.45	6918.45	0.00138006	8.00101	28.3098	0.00305625	998	865.905	798	755.872	450	0.380188	2.86413	2.48395	6.077	25.45	450	0.383839	33.1789	26.14	72.3	3.42738	2.478	25	103.3	0.468311	1.06399	40.12	0.246285	0.5	1
746	1000	6892.35	6892.35	0.00138047	8.02986	28.3569	0.00304378	999	866.285	798	755.263	450	0.380526	2.85619	2.47566	6.083	25.45	450	0.379155	33.2422	26.11	72.33	3.42062	2.47414	25	102.9	0.461358	1.06399	40.12	0.243201	0.5	1
747	1000	6899.97	6899.97	0.00139445	8.09922	28.6963	0.00304544	1001	866.671	798	755.73	450	0.385582	2.86507	2.47949	6.104	25.46	450	0.385799	33.1226	26.07	72.26	3.41163	2.46524	25	103	0.471233	1.06399	40.12	0.247577	0.5	1
748	1000	6919.14	6919.14	0.00141077	8.02287	29.0778	0.00305722	1004	867.065	799	757.204	450	0.394157	2.88164	2.48749	6.083	25.46	450	0.387756	33.1135	26.11	72.26	3.42062	2.47174	25	103.3	0.474156	1.06399	40.12	0.248866	0.5	1
749	1000	6940.86	6940.86	0.00145518	8.10988	30.0929	0.00306887	1010	867.477	799	758.377	450	0.411534	2.90796	2.49643	6.07	25.46	450	0.4023	32.8659	26.04	72.26	3.4049	2.46038	25	103.6	0.496087	1.06399	40.12	0.258461	0.5	1
750	1000	6932.54	6932.54	0.00136267	8.15883	28.0554	0.00306358	997	867.849	799	757.037	450	0.372473	2.86709	2.49462	6.07	25.45	450	0.391338	33.0495	26.11	72.36	3.42062	2.47516	25	103.5	0.479523	1.06399	40.12	0.251228	0.5	1
751	1000	6946.86	6946.86	0.00132298	8.07134	27.1819	0.00307257	992	868.207	800	759.255	450	0.357761	2.85861	2.50085	6.043	25.44	450	0.39991	32.899	26.07	72.23	3.41163	2.46422	25	103.7	0.492457	1.06399	40.12	0.256883	0.5	1
752	1000	6927.46	6927.46	0.00132502	8.10906	27.265	0.00305767	993	868.565	800	758.779	450	0.358607	2.8535	2.49489	6.083	25.44	450	0.39635	32.9294	26.04	72.26	3.4049	2.46038	25	103.4	0.48707	1.06399	40.12	0.254534	0.5	1
753	1000	6920.76	6920.76	0.00134997	7.99734	27.8465	0.00305992	998	868.937	801	760.049	450	0.371585	2.86509	2.49351	6.05	25.44	450	0.394954	32.9613	26.04	72.3	3.4049	2.46174	25	103.3	0.484964	1.06399	40.12	0.253613	0.5	1
754	1000	6905.74	6905.74	0.00140726	8.04825	29.1748	0.00304384	1007	869.333	801	758.458	450	0.395496	2.88466	2.48916	6.11	25.44	450	0.381847	33.1777	26.11	72.33	3.42062	2.47414	25	103.1	0.46535	1.06399	40.12	0.244973	0.5	1
755	1000	6920.76	6920.76	0.00140898	7.94976	29.2148	0.00307586	1008	869.731	802	761.391	450	0.398091	2.8938	2.49571	5.949	25.44	450	0.397011	32.9613	26.04	72.23	3.4049	2.45936	25	103.3	0.48807	1.06399	40.12	0.25497	0.5	1
756	1000	6941.55	6941.55	0.00137081	8.04433	28.389	0.00307023	1002	870.111	802	761.859	450	0.380864	2.88522	2.50435	6.043	25.44	450	0.404945	32.801	26.01	72.23	3.39819	2.45451	25	103.6	0.500115	1.06399	40.12	0.260209	0.5	1
757	1000	6940.16	6940.16	0.00134878	8.10426	27.925	0.00306423	999	870.483	802	760.836	450	0.371055	2.876	2.50495	6.077	25.44	450	0.397127	32.9308	26.07	72.33	3.41163	2.46763	25	103.6	0.488244	1.06399	40.12	0.255046	0.5	1
758	1000	6900.66	6900.66	0.00136031	8.10564	28.2158	0.00305953	1002	870.859	802	760.067	450	0.376468	2.86822	2.49175	5.996	25.44	450	0.389908	33.0573	26.04	72.26	3.4049	2.46038	25	103	0.477377	1.06399	40.12	0.250285	0.5	1
759	1000	6934.85	6934.85	0.00137946	8.05151	28.6642	0.00307042	1005	871.245	803	762.644	450	0.385881	2.89106	2.50518	6.023	25.44	450	0.403229	32.8327	26.01	72.26	3.39819	2.45553	25	103.5	0.4975	1.06399	40.12	0.259075	0.5	1
760	1000	6927.46	6927.46	0.00140395	8.1201	29.2657	0.00304693	1009	871.641	803	761.584	450	0.395855	2.89948	2.50362	6.151	25.44	450	0.394958	32.9294	26.04	72.23	3.4049	2.45936	25	103.4	0.484969	1.06399	40.12	0.253615	0.5	1
761	1000	6918.45	6918.45	0.00140761	8.15868	29.3694	0.0030578	1010	872.038	803	760.135	450	0.397074	2.89857	2.5015	6.057	25.44	450	0.383538	33.1789	26.14	72.33	3.42738	2.47903	25	103.3	0.467865	1.06399	40.12	0.246087	0.5	1
762	1000	6932.54	6932.54	0.00139554	8.07021	29.1094	0.00307477	1009	872.432	804	762.391	450	0.393865	2.9016	2.50774	5.989	25.44	450	0.392253	33.0495	26.11	72.23	3.42062	2.47072	25	103.5	0.480898	1.06399	40.12	0.251831	0.5	1
763	1000	6912.44	6912.44	0.00138344	8.10617	28.8711	0.0030663	1008	872.82	804	761.561	450	0.388726	2.89032	2.5016	5.976	25.43	450	0.385778	33.1456	26.11	72.33	3.42062	2.47414	25	103.2	0.471201	1.06399	40.12	0.247563	0.5	1
764	1000	6920.07	6920.07	0.00139047	8.19525	29.0767	0.00304478	1009	873.211	804	761.7	450	0.39091	2.89638	2.50547	6.144	25.44	450	0.389613	33.0264	26.07	72.3	3.41163	2.46661	25	103.3	0.476936	1.06399	40.12	0.25009	0.5	1
765	1000	6945.24	6945.24	0.00138064	8.12925	28.8724	0.0030538	1008	873.6	805	762.91	450	0.388324	2.90404	2.51571	6.157	25.44	450	0.389504	33.0509	26.14	72.3	3.42738	2.478	25	103.7	0.476772	1.06399	40.12	0.250018	0.5	1
766	1000	6913.37	6913.37	0.00137305	7.98896	28.7309	0.0030472	1009	873.988	806	764.342	450	0.388297	2.89358	2.50528	6.11	25.44	450	0.388277	33.0584	26.07	72.23	3.41163	2.46422	25	103.2	0.474936	1.06399	40.12	0.24921	0.5	1
767	1000	6931.84	6931.84	0.00136194	8.22848	28.5053	0.00305212	1006	874.368	805	762.018	450	0.379592	2.89268	2.51309	6.11	25.42	450	0.385037	33.1148	26.14	72.33	3.42738	2.47903	25	103.5	0.470097	1.06399	40.12	0.247075	0.5	1
768	1000	6931.15	6931.15	0.00134706	8.12203	28.1849	0.00305974	1005	874.743	806	763.204	450	0.375587	2.88952	2.51393	6.07	25.43	450	0.383224	33.1802	26.17	72.33	3.43416	2.48392	25	103.5	0.467396	1.06399	40.12	0.24588	0.5	1
769	1000	6933.46	6933.46	0.00135308	8.18255	28.348	0.00306121	1006	875.121	806	764.157	450	0.377508	2.89336	2.51585	6.057	25.42	450	0.394007	32.9626	26.07	72.3	3.41163	2.46661	25	103.5	0.483537	1.06399	40.12	0.252988	0.5	1
770	1000	6940.86	6940.86	0.00136683	8.25029	28.6868	0.00306447	1008	875.503	806	764.48	450	0.382582	2.9022	2.51962	6.057	25.42	450	0.399573	32.8659	26.04	72.26	3.4049	2.46038	25	103.6	0.491947	1.06399	40.12	0.256661	0.5	1
771	1000	6892.35	6892.35	0.00134266	8.09601	28.1789	0.00304057	1007	875.879	807	763.732	450	0.375956	2.87906	2.50311	6.083	25.43	450	0.37779	33.2422	26.11	72.26	3.42062	2.47174	25	102.9	0.459339	1.06399	40.12	0.242302	0.5	1
772	1000	6917.75	6917.75	0.00135314	8.18757	28.4399	0.00304752	1008	876.258	807	763.423	450	0.379132	2.89254	2.51341	6.11	25.43	450	0.378543	33.2445	26.17	72.33	3.43416	2.48392	25	103.3	0.460452	1.06399	40.12	0.242798	0.5	1
773	1000	6926.76	6926.76	0.0013537	8.25051	28.471	0.00305891	1008	876.637	807	764.727	450	0.378537	2.89631	2.51777	6.063	25.43	450	0.392565	32.9945	26.07	72.23	3.41163	2.46422	25	103.4	0.481366	1.06399	40.12	0.252037	0.5	1
774	1000	6912.9	6912.9	0.0013498	8.2924	28.4146	0.00305213	1008	877.014	807	760.325	450	0.376694	2.89052	2.51382	6.057	25.42	450	0.357412	33.7071	26.38	72.3	3.48194	2.51744	25	103.3	0.42956	1.06399	40.12	0.228909	0.5	1
775	1000	6913.37	6913.37	0.00141571	8.33536	29.933	0.00307677	1018	877.418	807	764.165	450	0.404316	2.91939	2.51507	5.902	25.42	450	0.391023	33.0584	26.07	72.26	3.41163	2.46524	25	103.2	0.47905	1.06399	40.12	0.25102	0.5	1
776	1000	6945.93	6945.93	0.00142775	8.30989	30.2546	0.00305499	1020	877.829	808	765.43	450	0.410819	2.9389	2.52808	6.131	25.42	450	0.392	32.9858	26.11	72.3	3.42062	2.47311	25	103.7	0.480518	1.06399	40.12	0.251664	0.5	1
777	1000	6920.07	6920.07	0.0013943	8.32528	29.5122	0.00306176	1016	878.225	808	765.21	450	0.396627	2.91647	2.51985	6.016	25.42	450	0.390759	33.0264	26.07	72.23	3.41163	2.46422	25	103.3	0.478655	1.06399	40.12	0.250846	0.5	1
778	1000	6932.54	6932.54	0.00137542	8.42068	29.1239	0.00304167	1013	878.613	808	764.469	450	0.387574	2.9131	2.52553	6.178	25.42	450	0.387018	33.0495	26.11	72.3	3.42062	2.47311	25	103.5	0.473052	1.06399	40.12	0.24838	0.5	1
779	1000	6953.98	6953.98	0.00131127	8.33024	27.6508	0.00306938	1004	878.975	809	764.086	450	0.361694	2.89615	2.53446	6.083	25.44	450	0.373111	33.4243	26.34	72.33	3.47279	2.51187	25	103.9	0.45244	1.06399	40.12	0.239224	0.5	1
780	1000	6926.76	6926.76	0.00130504	8.33021	27.5198	0.00308545	1004	879.334	809	766.681	450	0.359239	2.88482	2.52558	5.895	25.43	450	0.39597	32.9945	26.07	72.3	3.41163	2.46661	25	103.4	0.486497	1.06399	40.12	0.254283	0.5	1
781	1000	6927.46	6927.46	0.00134416	8.41942	28.4768	0.00304797	1010	879.709	809	766.235	450	0.375484	2.90235	2.52686	6.124	25.42	450	0.394045	32.9294	26.04	72.26	3.4049	2.46038	25	103.4	0.483594	1.06399	40.12	0.253013	0.5	1
782	1000	6926.76	6926.76	0.00135619	8.32352	28.7818	0.003044	1013	880.092	810	767.121	450	0.382987	2.91068	2.52769	6.137	25.41	450	0.389625	32.9945	26.07	72.3	3.41163	2.46661	25	103.4	0.476954	1.06399	40.12	0.250098	0.5	1
783	1000	6911.06	6911.06	0.00131866	8.3558	27.9434	0.00304347	1008	880.459	810	765.462	450	0.366687	2.88974	2.52306	6.117	25.43	450	0.376481	33.2767	26.17	72.33	3.43416	2.48392	25	103.2	0.457405	1.06399	40.12	0.241441	0.5	1
784	1000	6912.21	6912.21	0.00131775	8.25936	27.9473	0.00304127	1009	880.828	811	763.9	450	0.368564	2.89309	2.52453	6.124	25.42	450	0.353288	33.7737	26.41	72.3	3.48882	2.52242	25	103.3	0.423617	1.06399	40.12	0.226203	0.5	1
785	1000	6940.16	6940.16	0.00132195	8.34489	28.0555	0.00305945	1009	881.197	811	768.681	450	0.368993	2.90479	2.5358	6.097	25.43	450	0.395981	32.9308	26.07	72.3	3.41163	2.46661	25	103.6	0.486513	1.06399	40.12	0.25429	0.5	1
786	1000	6933.46	6933.46	0.0013262	8.39558	28.1842	0.00305444	1010	881.567	811	768.242	450	0.370452	2.90486	2.53441	6.11	25.43	450	0.393656	32.9626	26.07	72.26	3.41163	2.46524	25	103.5	0.483009	1.06399	40.12	0.252757	0.5	1
787	1000	6890.97	6890.97	0.00126407	8.23981	26.782	0.00303732	1003	881.914	812	767.342	450	0.347113	2.86705	2.51994	6.11	25.44	450	0.371579	33.3737	26.17	72.3	3.43416	2.48289	25	102.9	0.45019	1.06399	40.12	0.238217	0.5	1
788	1000	6925.14	6925.14	0.00126932	8.3351	26.9157	0.00305128	1003	882.262	812	768.423	450	0.347838	2.88127	2.53343	6.117	25.44	450	0.384321	33.1468	26.14	72.33	3.42738	2.47903	25	103.4	0.46903	1.06399	40.12	0.246603	0.5	1
789	1000	6932.29	6932.29	0.00126297	8.39674	26.7894	0.00305443	1002	882.606	812	765.132	450	0.344321	2.88137	2.53705	6.117	25.44	450	0.359906	33.6759	26.41	72.6	3.48882	2.53288	25	103.6	0.433168	1.06399	40.12	0.230547	0.5	1
790	1000	6906.67	6906.67	0.00135643	8.42486	28.9927	0.00304308	1017	882.991	812	768.18	450	0.385037	2.91369	2.52866	6.097	25.42	450	0.385118	33.0905	26.07	72.4	3.41163	2.47002	25	103.1	0.470218	1.06399	40.12	0.247128	0.5	1
791	1000	6918.45	6918.45	0.00137737	8.34022	29.4972	0.00305209	1021	883.387	813	769.156	450	0.396068	2.93014	2.53407	6.083	25.43	450	0.38233	33.1789	26.14	72.23	3.42738	2.4756	25	103.3	0.466068	1.06399	40.12	0.245292	0.5	1
792	1000	6911.75	6911.75	0.00131538	8.38843	28.086	0.00304957	1012	883.756	813	768.686	450	0.368745	2.9015	2.53276	6.07	25.42	450	0.379944	33.2111	26.14	72.26	3.42738	2.47663	25	103.2	0.462527	1.06399	40.12	0.243721	0.5	1
793	1000	7181.33	7181.33	0.0013312	8.61013	28.3785	0.00317071	1008	884.126	814	778.271	450	0.370113	3.00275	2.63264	6.077	25.44	450	0.482375	31.8249	26.07	72.33	3.41163	2.46763	25	107.2	0.623773	1.06399	40.12	0.311639	0.5	1
794	1000	6925.84	6925.84	0.0012894	8.36596	27.5298	0.00304938	1009	884.485	814	770.632	450	0.358755	2.8988	2.54004	6.131	25.44	450	0.38738	33.0815	26.11	72.57	3.42062	2.48235	25	103.4	0.473594	1.06399	40.12	0.248619	0.5	1
795	1000	6920.76	6920.76	0.00126102	8.41643	26.8978	0.00304297	1005	884.831	814	770.944	450	0.345979	2.88519	2.53921	6.137	25.42	450	0.391729	32.9613	26.04	72.26	3.4049	2.46038	25	103.3	0.48011	1.06399	40.12	0.251486	0.5	1
796	1000	6918.45	6918.45	0.00125301	8.45934	26.7282	0.00305038	1004	885.173	814	769.699	450	0.342	2.88135	2.53935	6.104	25.44	450	0.382608	33.1789	26.14	72.3	3.42738	2.478	25	103.3	0.466482	1.06399	40.12	0.245475	0.5	1
797	1000	6912.44	6912.44	0.00125094	8.50511	26.7058	0.00304679	1004	885.514	814	769.668	450	0.340723	2.87885	2.53813	6.11	25.44	450	0.383818	33.1456	26.11	72.26	3.42062	2.47174	25	103.2	0.468281	1.06399	40.12	0.246272	0.5	1
798	1000	6904.36	6904.36	0.0012485	8.38696	26.6673	0.00304842	1005	885.856	815	770.199	450	0.342213	2.87835	2.53614	6.077	25.44	450	0.376018	33.309	26.17	72.26	3.43416	2.48152	25	103.1	0.456722	1.06399	40.12	0.241136	0.5	1
799	1000	6940.16	6940.16	0.00127376	8.4812	27.2647	0.0030685	1008	886.208	815	772.259	450	0.351639	2.90191	2.55027	6.05	25.44	450	0.39768	32.9308	26.07	72.5	3.41163	2.47343	25	103.6	0.489081	1.06399	40.12	0.255412	0.5	1
800	1000	6947.56	6947.56	0.0012609	8.36997	26.9654	0.00309205	1007	886.556	816	774.494	450	0.348118	2.90212	2.55401	5.922	25.44	450	0.40599	32.8342	26.04	72.26	3.4049	2.46038	25	103.7	0.50171	1.06399	40.12	0.260899	0.5	1
801	1000	6911.75	6911.75	0.00114853	8.40444	24.4005	0.00303737	991	886.855	816	771.616	450	0.299452	2.84129	2.54184	6.178	25.45	450	0.379881	33.2111	26.14	72.3	3.42738	2.478	25	103.2	0.462434	1.06399	40.12	0.243679	0.5	1
802	1000	6910.13	6910.13	0.001285	8.44882	27.6108	0.00304738	1012	887.214	816	770.652	450	0.358719	2.90082	2.5421	6.11	25.45	450	0.373719	33.3644	26.21	72.26	3.44321	2.48806	25	103.2	0.453335	1.06399	40.12	0.239624	0.5	1
803	1000	6914.06	6914.06	0.00131086	8.50828	28.239	0.00305166	1016	887.583	816	772.702	450	0.369366	2.91394	2.54458	6.104	25.46	450	0.393253	32.9932	26.04	72.2	3.4049	2.45834	25	103.2	0.482402	1.06399	40.12	0.252491	0.5	1
804	1000	6926.76	6926.76	0.00127285	8.58286	27.3721	0.00305139	1010	887.935	816	772.339	450	0.351743	2.90206	2.55031	6.131	25.45	450	0.392634	32.9945	26.07	72.2	3.41163	2.4632	25	103.4	0.48147	1.06399	40.12	0.252082	0.5	1
805	1000	6949.61	6949.61	0.00123661	8.66144	26.5344	0.00306317	1004	888.27	816	770.661	450	0.334593	2.89433	2.55974	6.11	25.44	450	0.381335	33.2371	26.24	72.26	3.45001	2.49298	25	103.8	0.46459	1.06399	40.12	0.244636	0.5	1
806	1000	6905.74	6905.74	0.00124744	8.65765	26.826	0.00304544	1007	888.61	816	770.879	450	0.340116	2.88466	2.54454	6.11	25.45	450	0.382541	33.1777	26.11	72.23	3.42062	2.47072	25	103.1	0.466381	1.06399	40.12	0.24543	0.5	1
807	1000	6920.76	6920.76	0.00126224	8.57191	27.1875	0.00305367	1010	888.958	817	773.652	450	0.348492	2.89954	2.55105	6.11	25.46	450	0.395194	32.9613	26.04	72.23	3.4049	2.45936	25	103.3	0.485326	1.06399	40.12	0.253771	0.5	1
808	1000	6920.07	6920.07	0.00125458	8.46855	27.0289	0.00305226	1010	889.306	818	774.646	450	0.347456	2.89925	2.55179	6.117	25.46	450	0.391598	33.0264	26.07	72.23	3.41163	2.46422	25	103.3	0.479914	1.06399	40.12	0.251399	0.5	1
809	1000	6920.07	6920.07	0.00125359	8.51961	27.0266	0.00305498	1010	889.652	818	774.534	450	0.346459	2.89925	2.55279	6.11	25.47	450	0.392463	33.0264	26.07	72.23	3.41163	2.46422	25	103.3	0.481214	1.06399	40.12	0.25197	0.5	1
810	1000	6940.16	6940.16	0.00128891	8.4428	27.8728	0.00306429	1016	890.016	819	776.43	450	0.363741	2.92494	2.5612	6.097	25.46	450	0.398194	32.9308	26.07	72.23	3.41163	2.46422	25	103.6	0.489858	1.06399	40.12	0.255751	0.5	1
811	1000	6947.56	6947.56	0.00128268	8.51091	27.7516	0.00306328	1015	890.376	819	776.723	450	0.360198	2.92518	2.56498	6.124	25.46	450	0.403299	32.8342	26.04	72.26	3.4049	2.46038	25	103.7	0.497607	1.06399	40.12	0.259121	0.5	1
812	1000	6928.15	6928.15	0.00123898	8.53782	26.7486	0.00305694	1009	890.717	819	776.37	450	0.340914	2.89977	2.55885	6.11	25.46	450	0.40081	32.8645	26.01	72.2	3.39819	2.45349	25	103.4	0.493822	1.06399	40.12	0.257477	0.5	1
813	1000	6913.37	6913.37	0.00120941	8.56827	26.0753	0.00305246	1005	891.045	819	775.052	450	0.327737	2.88211	2.55437	6.097	25.46	450	0.389968	33.0584	26.07	72.33	3.41163	2.46763	25	103.2	0.477468	1.06399	40.12	0.250324	0.5	1
814	1000	6920.07	6920.07	0.00116421	8.62505	25.0254	0.00305387	998	891.352	819	775.093	450	0.30702	2.8648	2.55778	6.117	25.47	450	0.392321	33.0264	26.07	72.2	3.41163	2.4632	25	103.3	0.481	1.06399	40.12	0.251876	0.5	1
815	1000	6945.24	6945.24	0.00118717	8.55258	25.5807	0.00305966	1002	891.67	820	776.405	450	0.318777	2.88675	2.56797	6.171	25.49	450	0.392822	33.0509	26.14	72.3	3.42738	2.478	25	103.7	0.481753	1.06399	40.12	0.252206	0.5	1
816	1000	6918.45	6918.45	0.00119472	8.56181	25.7822	0.00305682	1004	891.993	820	775.52	450	0.322372	2.88135	2.55898	6.104	25.48	450	0.3854	33.1789	26.14	72.3	3.42738	2.478	25	103.3	0.470638	1.06399	40.12	0.247314	0.5	1
817	1000	6891.66	6891.66	0.00122796	8.58199	26.6029	0.00304294	1010	892.33	820	774.509	450	0.337354	2.88735	2.54999	6.117	25.48	450	0.377304	33.3079	26.14	72.36	3.42738	2.48005	25	102.9	0.45862	1.06399	40.12	0.241982	0.5	1
818	1000	6939.23	6939.23	0.00129394	8.70097	28.1779	0.00305967	1019	892.695	820	775.961	450	0.364619	2.93319	2.56857	6.144	25.48	450	0.394049	33.0176	26.11	72.23	3.42062	2.47072	25	103.6	0.4836	1.06399	40.12	0.253016	0.5	1
819	1000	6933.46	6933.46	0.0012529	8.58944	27.226	0.00305823	1014	893.044	821	777.697	450	0.348886	2.91637	2.56748	6.137	25.48	450	0.396769	32.9626	26.07	72.23	3.41163	2.46422	25	103.5	0.487703	1.06399	40.12	0.25481	0.5	1
820	1000	6931.84	6931.84	0.00121276	8.64186	26.2989	0.00305325	1008	893.374	821	776.527	450	0.330549	2.89843	2.56789	6.164	25.48	450	0.388196	33.1148	26.14	72.23	3.42738	2.4756	25	103.5	0.474814	1.06399	40.12	0.249156	0.5	1
821	1000	6917.75	6917.75	0.00121586	8.6688	26.3927	0.00305496	1009	893.706	821	775.724	450	0.331798	2.89541	2.56361	6.124	25.49	450	0.382391	33.2445	26.17	72.26	3.43416	2.48152	25	103.3	0.466159	1.06399	40.12	0.245332	0.5	1
822	1000	6945.24	6945.24	0.0011744	8.59352	25.4132	0.00306821	1003	894.021	822	778.318	450	0.314875	2.88963	2.57476	6.117	25.49	450	0.39392	33.0509	26.14	72.23	3.42738	2.4756	25	103.7	0.483405	1.06399	40.12	0.25293	0.5	1
823	1000	6918.45	6918.45	0.00111098	8.6063	23.9333	0.00305417	994	894.308	822	777.345	450	0.286928	2.85266	2.56573	6.131	25.49	450	0.385564	33.1789	26.14	72.26	3.42738	2.47663	25	103.3	0.470883	1.06399	40.12	0.247422	0.5	1
824	1000	6919.14	6919.14	0.00110393	8.66104	23.7923	0.00304191	993	894.591	822	777.492	450	0.283263	2.85007	2.56681	6.231	25.51	450	0.388342	33.1135	26.11	72.26	3.42062	2.47174	25	103.3	0.475032	1.06399	40.12	0.249252	0.5	1
825	1000	6946.86	6946.86	0.00114	8.73568	24.6534	0.00306148	998	894.889	822	778.594	450	0.29799	2.8759	2.57791	6.164	25.49	450	0.401145	32.899	26.07	72.16	3.41163	2.46183	25	103.7	0.494332	1.06399	40.12	0.257699	0.5	1
826	1000	6945.24	6945.24	0.00115836	8.77912	25.109	0.00306283	1001	895.195	822	777.526	450	0.305704	2.88387	2.57816	6.151	25.49	450	0.393228	33.0509	26.14	72.2	3.42738	2.47457	25	103.7	0.482364	1.06399	40.12	0.252474	0.5	1
827	1000	6939.23	6939.23	0.00116302	8.65819	25.2345	0.00306496	1003	895.505	823	779.272	450	0.310317	2.88713	2.57682	6.131	25.5	450	0.395775	33.0176	26.11	72.3	3.42062	2.47311	25	103.6	0.486203	1.06399	40.12	0.254155	0.5	1
828	1000	6945.93	6945.93	0.00114396	8.71028	24.793	0.00307124	1000	895.806	823	779.331	450	0.301079	2.88128	2.5802	6.11	25.5	450	0.39828	32.9858	26.11	72.26	3.42062	2.47174	25	103.7	0.489989	1.06399	40.12	0.255808	0.5	1
829	1000	6925.84	6925.84	0.00126853	8.74008	27.7995	0.00306226	1020	896.163	823	778.656	450	0.356802	2.9304	2.5736	6.131	25.52	450	0.393117	33.0815	26.11	72.2	3.42062	2.46969	25	103.4	0.482196	1.06399	40.12	0.252401	0.5	1
830	1000	6938.54	6938.54	0.00128271	8.81104	28.158	0.00306899	1022	896.525	823	778.447	450	0.362185	2.94153	2.57934	6.124	25.52	450	0.393907	33.0828	26.14	72.26	3.42738	2.47663	25	103.6	0.483387	1.06399	40.12	0.252922	0.5	1
831	1000	6931.84	6931.84	0.00120331	8.69965	26.2828	0.00306175	1011	896.854	824	779.598	450	0.329165	2.90706	2.5779	6.151	25.52	450	0.391319	33.1148	26.14	72.26	3.42738	2.47663	25	103.5	0.479495	1.06399	40.12	0.251215	0.5	1
832	1000	6940.86	6940.86	0.00119755	8.56697	26.1223	0.00311104	1011	897.183	825	783.181	450	0.328645	2.91084	2.5822	5.875	25.53	450	0.411704	32.8659	26.04	72.23	3.4049	2.45936	25	103.6	0.510465	1.06399	40.12	0.264676	0.5	1
833	1000	6904.36	6904.36	0.00113925	8.58638	24.7754	0.00307292	1003	897.486	825	780.013	450	0.303063	2.87262	2.56956	6.003	25.52	450	0.382917	33.309	26.17	72.23	3.43416	2.48049	25	103.1	0.46694	1.06399	40.12	0.245678	0.5	1
834	1000	6912.44	6912.44	0.00114621	8.65908	24.9738	0.00305744	1004	897.791	825	780.512	450	0.305416	2.87885	2.57344	6.124	25.52	450	0.389185	33.1456	26.11	72.33	3.42062	2.47414	25	103.2	0.476295	1.06399	40.12	0.249808	0.5	1
835	1000	6903.44	6903.44	0.00113117	8.7102	24.651	0.00303331	1002	898.09	825	778.506	450	0.298417	2.86938	2.57096	6.252	25.52	450	0.373751	33.3968	26.21	72.23	3.44321	2.48703	25	103.1	0.453382	1.06399	40.12	0.239645	0.5	1
836	1000	6905.05	6905.05	0.0011243	8.73692	24.4828	0.00305893	1001	898.385	825	779.692	450	0.294767	2.86718	2.57241	6.104	25.53	450	0.384925	33.2433	26.14	72.3	3.42738	2.478	25	103.1	0.46993	1.06399	40.12	0.247001	0.5	1
837	1000	6890.97	6890.97	0.001134	8.5938	24.7207	0.00307126	1004	898.687	826	780.685	450	0.301899	2.86991	2.56801	5.996	25.54	450	0.380508	33.3737	26.17	72.23	3.43416	2.48049	25	102.9	0.463364	1.06399	40.12	0.244092	0.5	1
838	1000	6919.14	6919.14	0.00110594	8.6908	24.0706	0.00306252	999	898.974	826	781.744	450	0.287916	2.86729	2.57938	6.131	25.54	450	0.392515	33.1135	26.11	72.26	3.42062	2.47174	25	103.3	0.481291	1.06399	40.12	0.252004	0.5	1
839	1000	6938.54	6938.54	0.00104433	8.76163	22.6027	0.00306323	989	899.234	826	781.717	450	0.259112	2.84655	2.58744	6.191	25.55	450	0.394728	33.0828	26.14	72.23	3.42738	2.4756	25	103.6	0.484623	1.06399	40.12	0.253463	0.5	1
840	1000	6924.45	6924.45	0.00106714	8.60643	23.1469	0.00308404	994	899.506	827	782.843	450	0.272204	2.85513	2.58293	6.03	25.56	450	0.391176	33.2123	26.17	72.26	3.43416	2.48152	25	103.4	0.47928	1.06399	40.12	0.251121	0.5	1
841	1000	6911.75	6911.75	0.00112822	8.80513	24.6557	0.00306357	1003	899.802	826	780.835	450	0.296728	2.8757	2.57897	6.124	25.56	450	0.388644	33.2111	26.14	72.3	3.42738	2.478	25	103.2	0.475484	1.06399	40.12	0.249452	0.5	1
842	1000	6931.15	6931.15	0.00111787	8.71929	24.4151	0.00307061	1002	900.096	827	782.492	450	0.293832	2.88089	2.58706	6.144	25.57	450	0.391632	33.1802	26.17	72.33	3.43416	2.48392	25	103.5	0.479965	1.06399	40.12	0.251422	0.5	1
843	1000	6938.54	6938.54	0.00114387	8.7743	25.0566	0.00307544	1006	900.401	827	782.857	450	0.304813	2.89548	2.59067	6.124	25.56	450	0.396827	33.0828	26.14	72.23	3.42738	2.4756	25	103.6	0.48779	1.06399	40.12	0.254848	0.5	1
844	1000	6946.86	6946.86	0.00113808	8.82515	24.926	0.00308664	1005	900.703	827	784.015	450	0.301419	2.89607	2.59465	6.097	25.58	450	0.409396	32.899	26.07	72.3	3.41163	2.46661	25	103.7	0.506921	1.06399	40.12	0.26315	0.5	1
845	1000	6913.37	6913.37	0.00113819	8.67795	24.9616	0.00306545	1007	901.007	828	784.371	450	0.304836	2.88784	2.583	6.137	25.58	450	0.397887	33.0584	26.07	72.23	3.41163	2.46422	25	103.2	0.489393	1.06399	40.12	0.255548	0.5	1
846	1000	6911.06	6911.06	0.00116242	8.71121	25.5553	0.00307924	1011	901.323	828	783.094	450	0.315328	2.89834	2.58302	6.043	25.58	450	0.388299	33.2767	26.17	72.26	3.43416	2.48152	25	103.2	0.474969	1.06399	40.12	0.249224	0.5	1
847	1000	6893.27	6893.27	0.0011523	8.74561	25.3456	0.00306019	1010	901.633	828	783.526	450	0.310755	2.88802	2.57727	6.124	25.59	450	0.392646	33.1548	26.07	72.2	3.41163	2.4632	25	102.9	0.481489	1.06399	40.12	0.252091	0.5	1
848	1000	6920.07	6920.07	0.00114963	8.68995	25.3066	0.00304872	1010	901.945	829	785.373	450	0.311071	2.89925	2.58818	6.272	25.59	450	0.397955	33.0264	26.07	72.23	3.41163	2.46422	25	103.3	0.489497	1.06399	40.12	0.255593	0.5	1
849	1000	6892.35	6892.35	0.00111898	8.5331	24.5777	0.00305079	1007	902.245	830	785.656	450	0.300359	2.87906	2.5787	6.171	25.58	450	0.38645	33.2422	26.11	72.2	3.42062	2.46969	25	102.9	0.472204	1.06399	40.12	0.248006	0.5	1
850	1000	6904.36	6904.36	0.00115812	8.73951	25.531	0.00307201	1012	902.559	829	783.69	450	0.314342	2.8984	2.58406	6.07	25.58	450	0.385763	33.309	26.17	72.3	3.43416	2.48289	25	103.1	0.471179	1.06399	40.12	0.247553	0.5	1
851	1000	6905.74	6905.74	0.00117018	8.62796	25.8338	0.00308009	1015	902.881	830	786.117	450	0.322098	2.90757	2.58548	6.043	25.6	450	0.394521	33.1777	26.11	72.16	3.42062	2.46832	25	103.1	0.48431	1.06399	40.12	0.253327	0.5	1
852	1000	6917.75	6917.75	0.00117771	8.69116	26.0308	0.00308749	1016	903.206	830	785.555	450	0.324604	2.9155	2.5909	6.03	25.6	450	0.392002	33.2445	26.17	72.26	3.43416	2.48152	25	103.3	0.480521	1.06399	40.12	0.251666	0.5	1
853	1000	6892.35	6892.35	0.00118514	8.71995	26.2519	0.00306358	1018	903.534	830	785.177	450	0.328202	2.91051	2.58231	6.11	25.6	450	0.389082	33.2422	26.11	72.26	3.42062	2.47174	25	102.9	0.476141	1.06399	40.12	0.24974	0.5	1
854	1000	6925.84	6925.84	0.00116474	8.65682	25.763	0.00307581	1015	903.854	831	787.575	450	0.320235	2.91603	2.5958	6.137	25.61	450	0.399594	33.0815	26.11	72.2	3.42062	2.46969	25	103.4	0.491979	1.06399	40.12	0.256675	0.5	1
855	1000	6914.06	6914.06	0.00114932	8.68807	25.4097	0.00307314	1013	904.167	831	788.011	450	0.313036	2.90534	2.5923	6.131	25.62	450	0.404581	32.9932	26.04	72.16	3.4049	2.45698	25	103.2	0.49956	1.06399	40.12	0.259968	0.5	1
856	1000	6920.07	6920.07	0.00114323	8.89602	25.2775	0.00308016	1011	904.474	830	785.985	450	0.306668	2.90212	2.59545	6.083	25.6	450	0.402598	33.0264	26.07	72.23	3.41163	2.46422	25	103.3	0.496541	1.06399	40.12	0.258659	0.5	1
857	1000	6897.66	6897.66	0.00115133	8.75417	25.4944	0.00307588	1014	904.787	831	785.637	450	0.313381	2.90131	2.58793	6.057	25.61	450	0.386121	33.3413	26.17	72.2	3.43416	2.47946	25	103	0.471713	1.06399	40.12	0.247789	0.5	1
858	1000	6905.74	6905.74	0.00113931	8.81771	25.2235	0.00307209	1012	905.095	831	786.327	450	0.307122	2.89898	2.59186	6.104	25.61	450	0.394014	33.1777	26.11	72.2	3.42062	2.46969	25	103.1	0.483547	1.06399	40.12	0.252992	0.5	1
859	1000	6918.45	6918.45	0.00114063	8.72196	25.2641	0.00308105	1013	905.404	832	787.787	450	0.309675	2.90718	2.59751	6.083	25.61	450	0.395101	33.1789	26.14	72.26	3.42738	2.47663	25	103.3	0.485185	1.06399	40.12	0.253709	0.5	1
860	1000	6931.15	6931.15	0.00113565	8.78789	25.1591	0.00308345	1012	905.711	832	787.668	450	0.306478	2.90964	2.60317	6.124	25.63	450	0.396382	33.1802	26.17	72.26	3.43416	2.48152	25	103.5	0.487119	1.06399	40.12	0.254555	0.5	1
861	1000	6899.05	6899.05	0.00114844	8.79331	25.5007	0.00307137	1015	906.023	832	787.328	450	0.312767	2.90475	2.59199	6.11	25.63	450	0.393277	33.2099	26.11	72.2	3.42062	2.46969	25	103	0.482438	1.06399	40.12	0.252506	0.5	1
862	1000	6913.37	6913.37	0.00113748	8.85869	25.2464	0.00307775	1013	906.33	832	788.064	450	0.306784	2.90505	2.59826	6.11	25.63	450	0.402162	33.0584	26.07	72.16	3.41163	2.46183	25	103.2	0.495876	1.06399	40.12	0.25837	0.5	1
863	1000	6887.06	6887.06	0.00111364	8.86021	24.6811	0.00307816	1010	906.626	832	783.933	450	0.296169	2.88542	2.58925	6.043	25.64	450	0.368319	33.7492	26.34	72.3	3.47279	2.51083	25	102.9	0.445413	1.06399	40.12	0.236073	0.5	1
864	1000	6918.45	6918.45	0.0010929	8.93657	24.1707	0.00310166	1006	906.912	832	787.368	450	0.28519	2.88709	2.6019	5.983	25.64	450	0.39932	33.1789	26.14	72.26	3.42738	2.47663	25	103.3	0.491563	1.06399	40.12	0.256494	0.5	1
865	1000	6912.44	6912.44	0.001085	8.82583	24.0031	0.00308686	1006	907.196	833	788.876	450	0.284124	2.88459	2.60046	6.07	25.65	450	0.399718	33.1456	26.11	72.23	3.42062	2.47072	25	103.2	0.492166	1.06399	40.12	0.256756	0.5	1
866	1000	6920.07	6920.07	0.00106045	8.87516	23.4122	0.00309298	1002	907.468	833	789.537	450	0.27214	2.87629	2.60415	6.063	25.66	450	0.407554	33.0264	26.07	72.16	3.41163	2.46183	25	103.3	0.5041	1.06399	40.12	0.261932	0.5	1
867	1000	6917.75	6917.75	0.00109704	8.91441	24.3246	0.0030945	1008	907.756	833	788.141	450	0.288486	2.89254	2.60406	6.057	25.67	450	0.396508	33.2445	26.17	72.26	3.43416	2.48152	25	103.3	0.487309	1.06399	40.12	0.254638	0.5	1
868	1000	6916.14	6916.14	0.00107732	8.80057	23.8565	0.00309173	1006	908.038	834	788.618	450	0.281853	2.88613	2.60428	6.07	25.67	450	0.388254	33.398	26.24	72.2	3.45001	2.49091	25	103.3	0.474901	1.06399	40.12	0.249194	0.5	1
869	1000	6926.76	6926.76	0.00109084	8.86408	24.2068	0.00308956	1008	908.325	834	790.842	450	0.287223	2.89631	2.60909	6.124	25.68	450	0.409996	32.9945	26.07	72.16	3.41163	2.46183	25	103.4	0.507842	1.06399	40.12	0.263547	0.5	1
870	1000	6925.84	6925.84	0.00111504	8.91179	24.8222	0.00308548	1012	908.623	834	790.026	450	0.297851	2.90742	2.60956	6.137	25.67	450	0.404083	33.0815	26.11	72.26	3.42062	2.47174	25	103.4	0.4988	1.06399	40.12	0.259639	0.5	1
871	1000	6917.75	6917.75	0.00110053	8.94397	24.4837	0.00308443	1010	908.914	834	788.956	450	0.290909	2.89828	2.60737	6.131	25.68	450	0.395739	33.2445	26.17	72.16	3.43416	2.47809	25	103.3	0.486148	1.06399	40.12	0.25413	0.5	1
872	1000	6939.23	6939.23	0.0010782	9.01878	23.9468	0.0030893	1006	909.194	834	790.175	450	0.279461	2.89577	2.61631	6.171	25.69	450	0.409222	33.0176	26.11	72.23	3.42062	2.47072	25	103.6	0.506655	1.06399	40.12	0.263035	0.5	1
873	1000	6940.6	6940.6	0.00105897	8.89781	23.4782	0.00309889	1004	909.467	835	788.813	450	0.272953	2.89058	2.61763	6.104	25.68	450	0.385106	33.4888	26.34	72.4	3.47279	2.5143	25	103.7	0.4702	1.06399	40.12	0.24712	0.5	1
874	1000	6925.14	6925.14	0.00108096	8.92151	24.0415	0.00309206	1008	909.75	835	790.836	450	0.283052	2.89563	2.61258	6.124	25.7	450	0.403001	33.1468	26.14	72.2	3.42738	2.47457	25	103.4	0.497153	1.06399	40.12	0.258924	0.5	1
875	1000	6936.22	6936.22	0.00106328	8.97052	23.61	0.00310599	1005	910.024	835	789.807	450	0.274059	2.89163	2.61758	6.057	25.69	450	0.396042	33.3013	26.24	72.26	3.45001	2.49298	25	103.6	0.486605	1.06399	40.12	0.25433	0.5	1
876	1000	6945.24	6945.24	0.00108277	8.88206	24.1139	0.00309409	1009	910.309	836	792.64	450	0.285149	2.90692	2.62177	6.178	25.71	450	0.409101	33.0509	26.14	72.2	3.42738	2.47457	25	103.7	0.506469	1.06399	40.12	0.262955	0.5	1
877	1000	6911.06	6911.06	0.00111409	8.907	24.9393	0.00305188	1015	910.609	836	790.616	450	0.300129	2.90981	2.60968	6.339	25.7	450	0.39092	33.2767	26.17	72.16	3.43416	2.47809	25	103.2	0.478896	1.06399	40.12	0.250952	0.5	1
878	1000	6937.36	6937.36	0.00104899	8.99341	23.3495	0.00305023	1004	910.878	836	787.086	450	0.268753	2.88923	2.62048	6.433	25.71	450	0.365876	33.7987	26.48	72.8	3.50493	2.55159	25	103.7	0.441845	1.06399	40.12	0.234467	0.5	1
879	1000	6924.45	6924.45	0.00103399	8.99029	22.9716	0.00307646	1002	911.14	836	791.037	450	0.261736	2.87811	2.61637	6.231	25.71	450	0.397986	33.2123	26.17	72.23	3.43416	2.48049	25	103.4	0.489543	1.06399	40.12	0.255613	0.5	1
880	1000	6937.84	6937.84	0.00107278	9.04893	23.9394	0.00308447	1008	911.418	836	791.299	450	0.278757	2.90094	2.62219	6.218	25.71	450	0.402475	33.1482	26.17	72.2	3.43416	2.47946	25	103.6	0.496353	1.06399	40.12	0.258577	0.5	1
881	1000	6917.75	6917.75	0.00106903	8.88943	23.8474	0.00309889	1009	911.698	837	792.482	450	0.280019	2.89541	2.61539	6.07	25.71	450	0.39917	33.2445	26.17	72.3	3.43416	2.48289	25	103.3	0.491336	1.06399	40.12	0.256395	0.5	1
882	1000	6891.66	6891.66	0.00106436	8.91399	23.773	0.00306868	1009	911.976	837	791.707	450	0.278162	2.88449	2.60633	6.198	25.72	450	0.392482	33.3079	26.14	72.23	3.42738	2.4756	25	102.9	0.481242	1.06399	40.12	0.251982	0.5	1
883	1000	6915.44	6915.44	0.00104259	8.96089	23.2154	0.00310899	1005	912.243	837	791.168	450	0.26685	2.88297	2.61612	6.03	25.74	450	0.390597	33.464	26.27	72.57	3.45683	2.50862	25	103.3	0.478411	1.06399	40.12	0.250739	0.5	1
884	1000	6932.54	6932.54	0.000957599	9.05039	21.1485	0.0030779	991	912.47	837	792.937	450	0.226482	2.84984	2.62336	6.265	25.73	450	0.408149	33.0495	26.11	72.26	3.42062	2.47174	25	103.5	0.50501	1.06399	40.12	0.262326	0.5	1
885	1000	6918.45	6918.45	0.00098617	9.06092	21.8663	0.00308111	996	912.709	837	792.135	450	0.239721	2.85839	2.61867	6.205	25.73	450	0.401449	33.1789	26.14	72.23	3.42738	2.4756	25	103.3	0.494793	1.06399	40.12	0.2579	0.5	1
886	1000	6911.06	6911.06	0.000996975	8.94458	22.159	0.00306351	999	912.957	838	792.826	450	0.247378	2.86394	2.61656	6.306	25.74	450	0.394485	33.2767	26.17	72.3	3.43416	2.48289	25	103.2	0.484256	1.06399	40.12	0.253303	0.5	1
887	1000	6905.05	6905.05	0.00103264	8.95722	23.0404	0.00308476	1005	913.221	838	793.171	450	0.263641	2.87864	2.615	6.144	25.73	450	0.398467	33.2433	26.14	72.2	3.42738	2.47457	25	103.1	0.490272	1.06399	40.12	0.255931	0.5	1
888	1000	6932.54	6932.54	0.00103616	9.04027	23.1388	0.003089	1005	913.484	838	794.153	450	0.263932	2.8901	2.62617	6.205	25.74	450	0.410179	33.0495	26.11	72.53	3.42062	2.48098	25	103.5	0.508122	1.06399	40.12	0.263668	0.5	1
889	1000	6945.93	6945.93	0.00103757	9.0765	23.1616	0.00312114	1005	913.748	838	794.833	450	0.263682	2.89568	2.632	6.05	25.75	450	0.418682	32.9858	26.11	72.2	3.42062	2.46969	25	103.7	0.521236	1.06399	40.12	0.269293	0.5	1
890	1000	6924.45	6924.45	0.00103996	8.93889	23.247	0.00310407	1007	914.016	839	794.763	450	0.267853	2.89247	2.62462	6.097	25.75	450	0.403702	33.2123	26.17	72.26	3.43416	2.48152	25	103.4	0.49822	1.06399	40.12	0.259387	0.5	1
891	1000	6926.76	6926.76	0.00106444	8.98342	23.8691	0.00310672	1011	914.295	839	796.012	450	0.278667	2.90493	2.62626	6.097	25.76	450	0.416815	32.9945	26.07	72.16	3.41163	2.46183	25	103.4	0.518346	1.06399	40.12	0.268057	0.5	1
892	1000	6905.74	6905.74	0.00102977	9.01376	23.0466	0.00307669	1006	914.557	839	794.493	450	0.2627	2.88179	2.61909	6.238	25.77	450	0.403094	33.1777	26.11	72.2	3.42062	2.46969	25	103.1	0.497294	1.06399	40.12	0.258986	0.5	1
893	1000	6925.14	6925.14	0.000995039	9.08178	22.193	0.00307945	1000	914.803	839	794.394	450	0.245447	2.87265	2.62721	6.265	25.76	450	0.404605	33.1468	26.14	72.46	3.42738	2.48348	25	103.4	0.499597	1.06399	40.12	0.259984	0.5	1
894	1000	6905.05	6905.05	0.000997779	8.92838	22.2701	0.00308107	1002	915.053	840	795.398	450	0.249761	2.87005	2.62029	6.198	25.76	450	0.399581	33.2433	26.14	72.2	3.42738	2.47457	25	103.1	0.491958	1.06399	40.12	0.256666	0.5	1
895	1000	6940.16	6940.16	0.00100231	9.00161	22.3725	0.00310956	1002	915.303	840	797.354	450	0.250311	2.88464	2.63433	6.117	25.76	450	0.420916	32.9308	26.07	72.2	3.41163	2.4632	25	103.6	0.524704	1.06399	40.12	0.270772	0.5	1
896	1000	6919.14	6919.14	0.00102338	8.9992	22.9046	0.0031182	1006	915.563	840	796.466	450	0.260315	2.88738	2.62707	6.023	25.78	450	0.412679	33.1135	26.11	72.2	3.42062	2.46969	25	103.3	0.511965	1.06399	40.12	0.265321	0.5	1
897	1000	6929.53	6929.53	0.00108598	9.05666	24.4784	0.00312348	1016	915.852	840	794.904	450	0.288703	2.92046	2.63176	6.009	25.77	450	0.400767	33.3334	26.24	72.23	3.45001	2.49194	25	103.5	0.493758	1.06399	40.12	0.257449	0.5	1
898	1000	6911.75	6911.75	0.0011071	9.11314	25.0638	0.00307517	1020	916.15	840	794.998	450	0.298603	2.92444	2.62584	6.285	25.79	450	0.402159	33.2111	26.14	72.2	3.42738	2.47457	25	103.2	0.495872	1.06399	40.12	0.258368	0.5	1
899	1000	6944.54	6944.54	0.00103143	8.99503	23.1287	0.00314298	1008	916.415	841	797.788	450	0.264591	2.90374	2.63915	5.949	25.79	450	0.416367	33.1163	26.17	72.3	3.43416	2.48289	25	103.7	0.517653	1.06399	40.12	0.267761	0.5	1
900	1000	6952.63	6952.63	0.000945614	9.05796	21.0105	0.00312539	994	916.639	841	798.351	450	0.223759	2.86675	2.64299	6.083	25.79	450	0.423451	32.954	26.11	72.23	3.42062	2.47072	25	103.8	0.528648	1.06399	40.12	0.27245	0.5	1
901	1000	6917.75	6917.75	0.000958845	9.08911	21.4074	0.0030608	997	916.869	841	795.7	450	0.230603	2.86098	2.63037	6.393	25.79	450	0.398478	33.2445	26.17	72.2	3.43416	2.47946	25	103.3	0.490288	1.06399	40.12	0.255938	0.5	1
902	1000	6920.07	6920.07	0.00100781	9.13463	22.6484	0.00305756	1005	917.122	841	796.85	450	0.252983	2.8849	2.63192	6.42	25.79	450	0.410097	33.0264	26.07	72.2	3.41163	2.4632	25	103.3	0.507996	1.06399	40.12	0.263613	0.5	1
903	1000	6911.06	6911.06	0.00104885	9.12527	23.6547	0.00310024	1012	917.394	841	795.827	450	0.271996	2.90121	2.62921	6.124	25.79	450	0.40187	33.2767	26.17	72.26	3.43416	2.48152	25	103.2	0.495433	1.06399	40.12	0.258178	0.5	1
904	1000	6943.61	6943.61	0.00102241	9.22018	23.0067	0.00310046	1007	917.653	841	795.983	450	0.258092	2.90048	2.64238	6.225	25.8	450	0.406427	33.2035	26.21	72.26	3.44321	2.48806	25	103.7	0.502377	1.06399	40.12	0.261188	0.5	1
905	1000	6911.75	6911.75	0.000992668	9.03412	22.2586	0.00311603	1004	917.9	842	797.811	450	0.247567	2.87856	2.631	6.036	25.8	450	0.408051	33.2111	26.14	72.2	3.42738	2.47457	25	103.2	0.504861	1.06399	40.12	0.262261	0.5	1
906	1000	6926.76	6926.76	0.00100656	9.12089	22.643	0.00308934	1006	918.153	842	798.578	450	0.25314	2.89056	2.63742	6.258	25.81	450	0.417358	32.9945	26.07	72.2	3.41163	2.4632	25	103.4	0.519185	1.06399	40.12	0.268416	0.5	1
907	1000	6918.45	6918.45	0.00102317	9.1496	23.0766	0.00308613	1009	918.414	842	797.349	450	0.260719	2.8957	2.63498	6.265	25.82	450	0.407002	33.1789	26.14	72.23	3.42738	2.4756	25	103.3	0.503256	1.06399	40.12	0.261568	0.5	1
908	1000	6911.75	6911.75	0.00107662	9.17872	24.4307	0.00309012	1018	918.699	842	797.146	450	0.285523	2.9187	2.63318	6.231	25.83	450	0.406295	33.2111	26.14	72.26	3.42738	2.47663	25	103.2	0.502176	1.06399	40.12	0.261101	0.5	1
909	1000	6926.76	6926.76	0.00102933	9.09592	23.2627	0.00308087	1011	918.965	843	799.687	450	0.265209	2.90493	2.63972	6.332	25.83	450	0.417371	32.9945	26.07	72.2	3.41163	2.4632	25	103.4	0.519206	1.06399	40.12	0.268425	0.5	1
910	1000	6999.52	6999.52	0.000909722	9.22084	20.2379	0.00311642	990	919.171	843	801.253	450	0.206251	2.87447	2.66822	6.312	25.83	450	0.438225	32.7332	26.11	72.3	3.42062	2.47311	25	104.5	0.551875	1.06399	40.12	0.282246	0.5	1
911	1000	6911.75	6911.75	0.000952849	9.12294	21.3491	0.00309803	999	919.4	843	798.5	450	0.228878	2.86423	2.63535	6.191	25.84	450	0.407886	33.2111	26.14	72.23	3.42738	2.4756	25	103.2	0.504609	1.06399	40.12	0.262152	0.5	1
912	1000	6918.45	6918.45	0.00102046	9.18024	23.0694	0.00309096	1010	919.66	843	798.463	450	0.260011	2.89857	2.63856	6.265	25.85	450	0.409301	33.1789	26.14	72.2	3.42738	2.47457	25	103.3	0.506776	1.06399	40.12	0.263087	0.5	1
913	1000	6933.46	6933.46	0.00107713	9.23792	24.4999	0.00310511	1019	919.946	843	799.761	450	0.285713	2.93075	2.64504	6.218	25.85	450	0.423725	32.9626	26.07	72.16	3.41163	2.46183	25	103.5	0.529076	1.06399	40.12	0.272632	0.5	1
914	1000	6925.14	6925.14	0.00106908	9.11536	24.3153	0.00309933	1019	920.23	844	799.992	450	0.284549	2.92723	2.64268	6.231	25.85	450	0.41222	33.1468	26.14	72.26	3.42738	2.47663	25	103.4	0.511259	1.06399	40.12	0.265017	0.5	1
915	1000	6925.14	6925.14	0.000983046	9.14081	22.1488	0.00311358	1005	920.474	844	800.12	450	0.243515	2.88702	2.6435	6.151	25.86	450	0.414682	33.1468	26.14	72.3	3.42738	2.478	25	103.4	0.51505	1.06399	40.12	0.266645	0.5	1
916	1000	6925.84	6925.84	0.000982631	9.01662	22.142	0.00312087	1006	920.719	845	802.113	450	0.245712	2.89018	2.64447	6.117	25.87	450	0.42001	33.0815	26.11	72.26	3.42062	2.47174	25	103.4	0.523295	1.06399	40.12	0.270171	0.5	1
917	1000	6906.67	6906.67	0.00102195	9.20547	23.1752	0.003092	1012	920.981	844	799.921	450	0.261518	2.89937	2.63785	6.225	25.85	450	0.414457	33.0905	26.07	72.23	3.41163	2.46422	25	103.1	0.514704	1.06399	40.12	0.266497	0.5	1
918	1000	6925.14	6925.14	0.00100584	9.12135	22.7813	0.00308975	1010	921.237	845	800.971	450	0.255721	2.90138	2.64566	6.312	25.87	450	0.412072	33.1468	26.14	72.2	3.42738	2.47457	25	103.4	0.511031	1.06399	40.12	0.26492	0.5	1
919	1000	6944.54	6944.54	0.000977589	9.17517	22.0646	0.00310902	1005	921.478	845	801.18	450	0.241297	2.8951	2.6538	6.245	25.87	450	0.416398	33.1163	26.17	72.26	3.43416	2.48152	25	103.7	0.517701	1.06399	40.12	0.267781	0.5	1
920	1000	6896.74	6896.74	0.000909776	9.1505	20.3863	0.00308023	995	921.688	845	798.989	450	0.210337	2.84657	2.63623	6.292	25.87	450	0.3954	33.4292	26.21	72.26	3.44321	2.48806	25	103	0.485636	1.06399	40.12	0.253907	0.5	1
921	1000	6931.84	6931.84	0.000926173	9.24791	20.8157	0.00307522	997	921.905	845	800.59	450	0.216554	2.8668	2.65025	6.433	25.88	450	0.412521	33.1148	26.14	72.26	3.42738	2.47663	25	103.5	0.511721	1.06399	40.12	0.265216	0.5	1
922	1000	6924.45	6924.45	0.000942992	9.09	21.226	0.00310274	1001	922.132	846	801.882	450	0.22719	2.87524	2.64805	6.238	25.88	450	0.410657	33.2123	26.17	72.16	3.43416	2.47809	25	103.4	0.508856	1.06399	40.12	0.263983	0.5	1
923	1000	6930.22	6930.22	0.000949411	9.29227	21.4034	0.00310217	1001	922.359	845	799.777	450	0.226727	2.87763	2.65091	6.258	25.88	450	0.407492	33.2677	26.21	72.23	3.44321	2.48703	25	103.5	0.504005	1.06399	40.12	0.261892	0.5	1
924	1000	6902.75	6902.75	0.000933084	9.12903	21.0047	0.00309463	1000	922.581	846	800.148	450	0.222315	2.86336	2.64105	6.238	25.89	450	0.396525	33.4628	26.24	72.26	3.45001	2.49298	25	103.1	0.487335	1.06399	40.12	0.254649	0.5	1
925	1000	6917.75	6917.75	0.0009468	9.19739	21.3713	0.00308541	1002	922.809	846	801.137	450	0.2279	2.87533	2.64743	6.339	25.89	450	0.407124	33.2445	26.17	72.26	3.43416	2.48152	25	103.3	0.503443	1.06399	40.12	0.261648	0.5	1
926	1000	6925.14	6925.14	0.000929154	9.23326	20.9248	0.00309775	999	923.028	846	801.818	450	0.218871	2.86978	2.65091	6.292	25.9	450	0.414842	33.1468	26.14	72.23	3.42738	2.4756	25	103.4	0.515298	1.06399	40.12	0.266752	0.5	1
927	1000	6925.84	6925.84	0.000940949	9.26369	21.2297	0.00310394	1001	923.252	846	802.248	450	0.22401	2.87581	2.6518	6.265	25.91	450	0.420052	33.0815	26.11	72.2	3.42062	2.46969	25	103.4	0.52336	1.06399	40.12	0.270199	0.5	1
928	1000	6937.84	6937.84	0.000942135	9.36298	21.3153	0.0030517	1001	923.475	846	800.844	450	0.223753	2.8808	2.65705	6.629	25.91	450	0.40916	33.1482	26.17	72.2	3.43416	2.47946	25	103.6	0.50656	1.06399	40.12	0.262994	0.5	1
929	1000	6943.61	6943.61	0.000966772	9.37363	21.9168	0.00309369	1005	923.71	846	800.951	450	0.234816	2.89472	2.6599	6.38	25.91	450	0.411631	33.2035	26.21	72.23	3.44321	2.48703	25	103.7	0.510353	1.06399	40.12	0.264628	0.5	1
930	1000	6943.61	6943.61	0.00099058	9.40293	22.5254	0.00310386	1009	923.956	846	801.024	450	0.245661	2.90624	2.66058	6.326	25.92	450	0.413549	33.2035	26.21	72.26	3.44321	2.48806	25	103.7	0.513305	1.06399	40.12	0.265896	0.5	1
931	1000	6918.45	6918.45	0.000919965	9.2109	20.7153	0.00313301	999	924.171	847	803.215	450	0.215367	2.867	2.65164	6.07	25.92	450	0.418855	33.1789	26.14	72.16	3.42738	2.4732	25	103.3	0.521504	1.06399	40.12	0.269407	0.5	1
932	1000	6905.05	6905.05	0.000893638	9.24712	20.0843	0.00309988	995	924.374	847	802.362	450	0.202876	2.85	2.64712	6.252	25.93	450	0.411329	33.2433	26.14	72.23	3.42738	2.4756	25	103.1	0.509889	1.06399	40.12	0.264428	0.5	1
933	1000	6925.84	6925.84	0.00091409	9.32052	20.6195	0.00309386	998	924.586	847	802.974	450	0.211523	2.86719	2.65567	6.339	25.92	450	0.41927	33.0815	26.11	72.2	3.42062	2.46969	25	103.4	0.522148	1.06399	40.12	0.269682	0.5	1
934	1000	6917.75	6917.75	0.00093677	9.32714	21.1937	0.00310991	1002	924.808	847	802.296	450	0.222147	2.87533	2.65318	6.245	25.95	450	0.413719	33.2445	26.17	72.23	3.43416	2.48049	25	103.3	0.513566	1.06399	40.12	0.266009	0.5	1
935	1000	6946.86	6946.86	0.000940266	9.2523	21.2884	0.00311282	1003	925.033	848	805.694	450	0.225323	2.89031	2.66498	6.299	25.94	450	0.434146	32.899	26.07	72.13	3.41163	2.46081	25	103.7	0.545422	1.06399	40.12	0.279539	0.5	1
936	1000	6919.14	6919.14	0.00094814	9.24655	21.5068	0.00310526	1005	925.263	848	804.227	450	0.229518	2.88451	2.655	6.258	25.93	450	0.419516	33.1135	26.11	72.16	3.42062	2.46832	25	103.3	0.522529	1.06399	40.12	0.269845	0.5	1
937	1000	6912.44	6912.44	0.000982913	9.27493	22.4073	0.00310276	1011	925.509	848	803.955	450	0.245842	2.89892	2.65308	6.265	25.94	450	0.417884	33.1456	26.11	72.23	3.42062	2.47072	25	103.2	0.52	1.06399	40.12	0.268765	0.5	1
938	1000	6905.74	6905.74	0.000969424	9.31029	22.0863	0.00309074	1009	925.748	848	803.42	450	0.23917	2.89039	2.65122	6.312	25.93	450	0.41384	33.1777	26.11	72.2	3.42062	2.46969	25	103.1	0.513753	1.06399	40.12	0.266089	0.5	1
939	1000	6912.44	6912.44	0.000957841	9.34877	21.7941	0.00310121	1007	925.981	848	803.727	450	0.232981	2.88746	2.65447	6.285	25.95	450	0.418254	33.1456	26.11	72.16	3.42062	2.46832	25	103.2	0.520574	1.06399	40.12	0.26901	0.5	1
940	1000	6925.84	6925.84	0.00096525	9.24483	21.9854	0.00310928	1009	926.219	849	805.592	450	0.238509	2.8988	2.66029	6.272	25.95	450	0.423126	33.0815	26.11	72.13	3.42062	2.4673	25	103.4	0.528141	1.06399	40.12	0.272235	0.5	1
941	1000	6943.61	6943.61	0.000991406	9.46273	22.6608	0.00311887	1012	926.466	848	803.206	450	0.247076	2.91488	2.6678	6.272	25.96	450	0.417836	33.2035	26.21	72.26	3.44321	2.48806	25	103.7	0.519926	1.06399	40.12	0.268733	0.5	1
942	1000	6905.05	6905.05	0.000913352	9.28776	20.6919	0.00309995	1001	926.68	849	804.312	450	0.213488	2.86718	2.65369	6.272	25.95	450	0.412461	33.2433	26.14	72.2	3.42738	2.47457	25	103.1	0.51163	1.06399	40.12	0.265177	0.5	1
943	1000	6925.14	6925.14	0.00101188	9.32713	23.1868	0.00314145	1017	926.939	849	805.431	450	0.259459	2.92149	2.66203	6.097	25.98	450	0.425373	33.1468	26.14	72.26	3.42738	2.47663	25	103.4	0.531648	1.06399	40.12	0.273724	0.5	1
944	1000	6931.84	6931.84	0.000994251	9.39502	22.7674	0.00312058	1014	927.19	849	805.087	450	0.250337	2.91569	2.66535	6.238	25.97	450	0.423859	33.1148	26.14	72.2	3.42738	2.47457	25	103.5	0.529284	1.06399	40.12	0.27272	0.5	1
945	1000	6923.53	6923.53	0.000848287	9.26485	19.0543	0.00310521	991	927.373	850	805.341	450	0.183262	2.84613	2.66287	6.332	25.99	450	0.412204	33.2999	26.21	72.2	3.44321	2.486	25	103.4	0.511233	1.06399	40.12	0.265006	0.5	1
946	1000	6945.93	6945.93	0.000910985	9.31497	20.6469	0.00313009	1001	927.585	850	807.283	450	0.21214	2.88416	2.67202	6.218	25.97	450	0.433	32.9858	26.11	72.13	3.42062	2.4673	25	103.7	0.543614	1.06399	40.12	0.278779	0.5	1
947	1000	6944.54	6944.54	0.000952569	9.51625	21.7365	0.00311723	1007	927.814	849	804.534	450	0.228771	2.90086	2.67209	6.285	25.96	450	0.422729	33.1163	26.17	72.23	3.43416	2.48049	25	103.7	0.527523	1.06399	40.12	0.271972	0.5	1
948	1000	6917.75	6917.75	0.000954434	9.33325	21.778	0.00313494	1009	928.047	850	805.713	450	0.232971	2.89541	2.66244	6.117	25.98	450	0.418765	33.2445	26.17	72.3	3.43416	2.48289	25	103.3	0.521364	1.06399	40.12	0.269347	0.5	1
949	1000	6945.24	6945.24	0.000921651	9.42992	20.9648	0.0031165	1003	928.263	850	806.37	450	0.215939	2.88963	2.67369	6.312	25.98	450	0.427739	33.0509	26.14	72.16	3.42738	2.4732	25	103.7	0.535347	1.06399	40.12	0.275291	0.5	1
950	1000	6911.75	6911.75	0.000952714	9.43984	21.8051	0.00307813	1009	928.494	850	804.867	450	0.231482	2.8929	2.66142	6.46	25.98	450	0.413083	33.2111	26.14	72.16	3.42738	2.4732	25	103.2	0.512587	1.06399	40.12	0.265588	0.5	1
951	1000	6943.61	6943.61	0.000950626	9.33999	21.7265	0.00311789	1009	928.726	851	806.864	450	0.231882	2.90624	2.67435	6.319	26	450	0.420016	33.2035	26.21	72.23	3.44321	2.48703	25	103.7	0.523305	1.06399	40.12	0.270176	0.5	1
952	1000	6916.83	6916.83	0.000922564	9.33991	21.0301	0.00310315	1005	928.945	851	805.82	450	0.218846	2.88355	2.6647	6.326	25.99	450	0.410115	33.3321	26.21	72.23	3.44321	2.48703	25	103.3	0.508025	1.06399	40.12	0.263626	0.5	1
953	1000	6925.14	6925.14	0.000917262	9.35484	20.8721	0.00314152	1004	929.16	851	807.433	450	0.215607	2.88414	2.66854	6.117	26	450	0.426568	33.1468	26.14	72.23	3.42738	2.4756	25	103.4	0.533515	1.06399	40.12	0.274515	0.5	1
954	1000	6946.86	6946.86	0.000913719	9.43931	20.8054	0.00312518	1003	929.373	851	808.448	450	0.21278	2.89031	2.67753	6.272	25.99	450	0.439013	32.899	26.07	72.2	3.41163	2.4632	25	103.7	0.553127	1.06399	40.12	0.282769	0.5	1
955	1000	6938.54	6938.54	0.000864251	9.45939	19.5492	0.00311878	995	929.562	851	807.202	450	0.188887	2.86382	2.67493	6.299	26	450	0.427321	33.0828	26.14	72.16	3.42738	2.4732	25	103.6	0.534694	1.06399	40.12	0.275014	0.5	1
956	1000	6917.75	6917.75	0.000849372	9.44816	19.1723	0.00312222	993	929.744	851	806.256	450	0.18204	2.8495	2.66746	6.218	26	450	0.418213	33.2445	26.17	72.2	3.43416	2.47946	25	103.3	0.520509	1.06399	40.12	0.268982	0.5	1
957	1000	6931.84	6931.84	0.000862747	9.32961	19.5064	0.00314028	996	929.935	852	808.699	450	0.190514	2.86393	2.67342	6.144	26	450	0.428327	33.1148	26.14	72.16	3.42738	2.4732	25	103.5	0.53627	1.06399	40.12	0.275681	0.5	1
958	1000	6930.22	6930.22	0.000928005	9.37057	21.2049	0.00312896	1007	930.156	852	807.463	450	0.221544	2.89488	2.67334	6.211	26	450	0.417771	33.2677	26.21	72.26	3.44321	2.48806	25	103.5	0.519825	1.06399	40.12	0.26869	0.5	1
959	1000	6911.75	6911.75	0.000978771	9.37302	22.5203	0.00313279	1016	930.402	852	807.916	450	0.246122	2.91297	2.66685	6.144	26.01	450	0.422163	33.2111	26.14	72.26	3.42738	2.47663	25	103.2	0.526643	1.06399	40.12	0.271598	0.5	1
960	1000	6905.05	6905.05	0.000983277	9.43231	22.6823	0.00309418	1017	930.65	852	807.11	450	0.248043	2.91301	2.66497	6.38	26.02	450	0.415669	33.2433	26.14	72.2	3.42738	2.47457	25	103.1	0.516575	1.06399	40.12	0.267299	0.5	1
961	1000	6899.05	6899.05	0.000999752	9.44432	23.1035	0.00311378	1020	930.906	852	807.38	450	0.255703	2.91906	2.66336	6.218	26	450	0.419088	33.2099	26.11	72.2	3.42062	2.46969	25	103	0.521865	1.06399	40.12	0.269561	0.5	1
962	1000	6900.91	6900.91	0.000969774	9.50683	22.366	0.00308757	1015	931.147	852	800.19	450	0.240727	2.90554	2.66481	6.4	26.01	450	0.363226	34.2543	26.61	72.43	3.53504	2.56043	25	103.2	0.437987	1.06399	40.12	0.232727	0.5	1
963	1000	6910.13	6910.13	0.000911089	9.39578	20.8572	0.00309176	1006	931.361	853	807.498	450	0.214561	2.88362	2.66906	6.42	26.03	450	0.409024	33.3644	26.21	72.26	3.44321	2.48806	25	103.2	0.506351	1.06399	40.12	0.262904	0.5	1
964	1000	6890.97	6890.97	0.000925956	9.5455	21.2478	0.0030996	1008	931.58	852	805.787	450	0.21907	2.88134	2.66227	6.285	26	450	0.407879	33.3737	26.17	72.26	3.43416	2.48152	25	102.9	0.504597	1.06399	40.12	0.262147	0.5	1
965	1000	6918.45	6918.45	0.000923274	9.6074	21.1694	0.00312304	1007	931.797	852	807.151	450	0.216445	2.88996	2.67352	6.225	26.01	450	0.422744	33.1789	26.14	72.2	3.42738	2.47457	25	103.3	0.527546	1.06399	40.12	0.271982	0.5	1
966	1000	6911.75	6911.75	0.000933847	9.46361	21.4407	0.00313434	1010	932.021	853	808.528	450	0.224216	2.89577	2.67155	6.124	26	450	0.421788	33.2111	26.14	72.16	3.42738	2.4732	25	103.2	0.526059	1.06399	40.12	0.271349	0.5	1
967	1000	6896.53	6896.53	0.000919506	9.48507	21.096	0.00311689	1008	932.238	853	802.821	450	0.217359	2.88367	2.66631	6.191	26	450	0.374976	34.0626	26.51	72.23	3.51186	2.53661	25	103.1	0.455185	1.06399	40.12	0.240451	0.5	1
968	1000	6896.74	6896.74	0.000925046	9.55014	21.281	0.00308051	1009	932.458	853	806.23	450	0.219605	2.88662	2.66701	6.433	26.01	450	0.402869	33.4292	26.21	72.23	3.44321	2.48703	25	103	0.496952	1.06399	40.12	0.258837	0.5	1
969	1000	6896.74	6896.74	0.000924626	9.53723	21.2345	0.00313499	1009	932.677	853	807.002	450	0.218976	2.88662	2.66764	6.097	26.02	450	0.410545	33.4292	26.21	72.23	3.44321	2.48703	25	103	0.508684	1.06399	40.12	0.26391	0.5	1
970	1000	6931.84	6931.84	0.000988396	9.63995	22.899	0.00313225	1019	932.925	853	808.54	450	0.248216	2.93006	2.68185	6.205	26.01	450	0.427831	33.1148	26.14	72.23	3.42738	2.4756	25	103.5	0.535492	1.06399	40.12	0.275352	0.5	1
971	1000	6944.54	6944.54	0.000953961	9.69818	22.02	0.00313216	1013	933.156	853	808.384	450	0.230671	2.91815	2.68748	6.252	26.02	450	0.428331	33.1163	26.17	72.2	3.43416	2.47946	25	103.7	0.536276	1.06399	40.12	0.275684	0.5	1
972	1000	6898.14	6898.14	0.000929391	9.51744	21.4162	0.00310383	1011	933.379	854	804.634	450	0.222747	2.89293	2.67018	6.299	26.02	450	0.381791	33.9061	26.44	72.53	3.49572	2.53544	25	103.1	0.465267	1.06399	40.12	0.244937	0.5	1
973	1000	6924.45	6924.45	0.000902835	9.57491	20.7175	0.00312847	1006	933.587	854	809.159	450	0.208595	2.8896	2.681	6.218	26.02	450	0.42209	33.2123	26.17	72.3	3.43416	2.48289	25	103.4	0.526529	1.06399	40.12	0.271549	0.5	1
974	1000	6949.61	6949.61	0.000905724	9.66022	20.8111	0.00311843	1006	933.796	854	808.569	450	0.208751	2.9001	2.69135	6.353	26.02	450	0.419287	33.2371	26.24	72.26	3.45001	2.49298	25	103.8	0.522174	1.06399	40.12	0.269693	0.5	1
975	1000	6925.14	6925.14	0.000908079	9.65304	20.8862	0.00311393	1007	934.006	854	809.126	450	0.210289	2.89276	2.68247	6.312	26.02	450	0.424005	33.1468	26.14	72.16	3.42738	2.4732	25	103.4	0.529511	1.06399	40.12	0.272817	0.5	1
976	1000	6911.75	6911.75	0.000905925	9.51667	20.8491	0.0031004	1008	934.218	855	810.169	450	0.212147	2.89003	2.67789	6.38	26.04	450	0.41954	33.2111	26.14	72.16	3.42738	2.4732	25	103.2	0.522566	1.06399	40.12	0.269861	0.5	1
977	1000	6917.75	6917.75	0.000811615	9.52171	18.3788	0.00313668	992	934.384	855	810.296	450	0.165809	2.84663	2.68082	6.157	26.03	450	0.42189	33.2445	26.17	72.43	3.43416	2.48736	25	103.3	0.526217	1.06399	40.12	0.271417	0.5	1
978	1000	6936.92	6936.92	0.000831385	9.58185	18.8991	0.00313733	995	934.559	855	810.203	450	0.174424	2.86315	2.68872	6.218	26.04	450	0.423086	33.2356	26.21	72.16	3.44321	2.48462	25	103.6	0.528079	1.06399	40.12	0.272208	0.5	1
979	1000	6925.84	6925.84	0.00088305	9.43605	20.2463	0.00313769	1005	934.761	856	812.703	450	0.202374	2.88731	2.68493	6.184	26.04	450	0.43243	33.0815	26.11	72.09	3.42062	2.46593	25	103.4	0.542717	1.06399	40.12	0.278402	0.5	1
980	1000	6912.44	6912.44	0.00084553	9.42844	19.2679	0.00315225	999	934.945	856	812.426	450	0.184198	2.86452	2.68032	6.043	26.03	450	0.4299	33.1456	26.11	72.13	3.42062	2.4673	25	103.2	0.538738	1.06399	40.12	0.276724	0.5	1
981	1000	6951.93	6951.93	0.000832219	9.49213	18.8971	0.00319057	996	935.121	856	813.415	450	0.176067	2.87223	2.69616	5.915	26.03	450	0.443028	33.0191	26.14	72.16	3.42738	2.4732	25	103.8	0.559514	1.06399	40.12	0.285435	0.5	1
982	1000	6931.15	6931.15	0.000864947	9.54629	19.8177	0.00311919	1002	935.314	856	811.402	450	0.192286	2.88089	2.68861	6.306	26.03	450	0.423321	33.1802	26.17	72.13	3.43416	2.47706	25	103.5	0.528445	1.06399	40.12	0.272364	0.5	1
983	1000	6912.44	6912.44	0.000856368	9.38166	19.596	0.00312421	1002	935.505	857	813.331	450	0.191215	2.87312	2.6819	6.231	26.04	450	0.426673	33.1456	26.11	72.09	3.42062	2.46593	25	103.2	0.53368	1.06399	40.12	0.274585	0.5	1
984	1000	6905.05	6905.05	0.000837444	9.55354	19.1157	0.00312336	998	935.684	856	811.021	450	0.179006	2.85859	2.67958	6.205	26.03	450	0.420169	33.2433	26.14	72.06	3.42738	2.46977	25	103.1	0.523542	1.06399	40.12	0.270277	0.5	1
985	1000	6924.45	6924.45	0.000821766	9.56964	18.6708	0.0031753	995	935.854	856	811.817	450	0.170378	2.858	2.68763	5.942	26.04	450	0.429599	33.2123	26.17	72.16	3.43416	2.47809	25	103.4	0.538265	1.06399	40.12	0.276524	0.5	1
986	1000	6917.75	6917.75	0.000903264	9.43254	20.7981	0.00317649	1010	936.067	857	813.111	450	0.212768	2.89828	2.68551	5.915	26.04	450	0.427835	33.2445	26.17	72.13	3.43416	2.47706	25	103.3	0.535499	1.06399	40.12	0.275355	0.5	1
987	1000	6912.44	6912.44	0.000884503	9.4875	20.3523	0.00313793	1007	936.27	857	813.104	450	0.203392	2.88746	2.68406	6.144	26.04	450	0.428547	33.1456	26.11	72.13	3.42062	2.4673	25	103.2	0.536615	1.06399	40.12	0.275827	0.5	1
988	1000	6960.26	6960.26	0.000854668	9.56189	19.5449	0.00318314	1001	936.457	857	815.301	450	0.186888	2.89011	2.70322	5.996	26.04	450	0.454615	32.8357	26.07	72.13	3.41163	2.46081	25	103.9	0.578125	1.06399	40.12	0.293137	0.5	1
989	1000	6916.14	6916.14	0.000837146	9.55019	19.1349	0.00313806	999	936.637	857	811.332	450	0.17943	2.86605	2.68662	6.164	26.05	450	0.414371	33.398	26.24	72.16	3.45001	2.48953	25	103.3	0.514572	1.06399	40.12	0.26644	0.5	1
990	1000	6951.93	6951.93	0.000817493	9.60279	18.5932	0.00318095	995	936.805	857	814.039	450	0.168306	2.86935	2.70104	5.996	26.05	450	0.442956	33.0191	26.14	72.13	3.42738	2.47217	25	103.8	0.559401	1.06399	40.12	0.285387	0.5	1
991	1000	6917.75	6917.75	0.000777866	9.55593	17.5567	0.00319177	989	936.955	857	812.774	450	0.149778	2.83802	2.68824	5.808	26.03	450	0.429299	33.2445	26.17	72.3	3.43416	2.48289	25	103.3	0.537794	1.06399	40.12	0.276325	0.5	1
992	1000	6945.24	6945.24	0.000839811	9.68317	19.2315	0.00313247	999	937.134	857	812.818	450	0.178751	2.87811	2.69935	6.252	26.02	450	0.432368	33.0509	26.14	72.16	3.42738	2.4732	25	103.7	0.542619	1.06399	40.12	0.27836	0.5	1
993	1000	6897.66	6897.66	0.000839622	9.60449	19.2132	0.0031576	1000	937.313	857	811.53	450	0.179877	2.86125	2.68138	5.956	26.02	450	0.418488	33.3413	26.17	72.16	3.43416	2.47809	25	103	0.520935	1.06399	40.12	0.269164	0.5	1
994	1000	6945.93	6945.93	0.000809746	9.58317	18.4617	0.00312917	995	937.48	858	814.608	450	0.166211	2.86687	2.70066	6.285	26.03	450	0.436593	32.9858	26.11	72.09	3.42062	2.46593	25	103.7	0.549291	1.06399	40.12	0.281163	0.5	1
995	1000	6911.06	6911.06	0.000834778	9.54445	19.1187	0.00313459	1000	937.659	858	812.948	450	0.179234	2.86681	2.68757	6.151	26.03	450	0.419728	33.2767	26.17	72.2	3.43416	2.47946	25	103.2	0.522858	1.06399	40.12	0.269985	0.5	1
996	1000	6916.83	6916.83	0.000882179	9.57285	20.3538	0.00314955	1008	937.861	858	812.727	450	0.201823	2.89216	2.69033	6.083	26.04	450	0.419091	33.3321	26.21	72.23	3.44321	2.48703	25	103.3	0.52187	1.06399	40.12	0.269563	0.5	1
997	1000	6918.45	6918.45	0.000864396	9.62847	19.9211	0.0031226	1005	938.053	858	813.064	450	0.192681	2.88422	2.69154	6.238	26.02	450	0.423272	33.1789	26.14	72.13	3.42738	2.47217	25	103.3	0.52837	1.06399	40.12	0.272332	0.5	1
998	1000	6932.54	6932.54	0.000865815	9.62571	19.9096	0.0031896	1005	938.246	858	814.787	450	0.19252	2.8901	2.69758	5.875	26.04	450	0.441596	33.0495	26.11	72.13	3.42062	2.4673	25	103.5	0.557233	1.06399	40.12	0.284484	0.5	1
999	1000	6945.24	6945.24	0.000872953	9.68029	20.1072	0.00318749	1006	938.441	858	814.5	450	0.195199	2.89827	2.70307	5.915	26.03	450	0.440586	33.0509	26.14	72.13	3.42738	2.47217	25	103.7	0.555626	1.06399	40.12	0.283814	0.5	1
1000	1000	6922.83	6922.83	0.000881535	9.69581	20.3661	0.00315854	1008	938.641	858	812.036	450	0.199752	2.89467	2.69491	6.023	26.02	450	0.417219	33.3657	26.24	72.16	3.45001	2.48953	25	103.4	0.51897	1.06399	40.12	0.268324	0.5	1
1001	1000	6959.33	6959.33	0.000868118	9.77111	20.004	0.00318154	1005	938.832	858	814.879	450	0.191568	2.90127	2.7097	5.983	26.02	450	0.447357	32.9223	26.11	72.13	3.42062	2.4673	25	103.9	0.566438	1.06399	40.12	0.288311	0.5	1
1002	1000	6938.54	6938.54	0.000859307	9.80181	19.8211	0.00313594	1004	939.02	858	813.215	450	0.187566	2.88972	2.70216	6.211	26.02	450	0.430885	33.0828	26.14	72.2	3.42738	2.47457	25	103.6	0.540285	1.06399	40.12	0.277377	0.5	1
1003	1000	6925.84	6925.84	0.000839794	9.47658	19.2953	0.0031552	1003	939.204	860	816.646	450	0.183811	2.88156	2.69775	6.063	26.03	450	0.434229	33.0815	26.11	72.13	3.42062	2.4673	25	103.4	0.545553	1.06399	40.12	0.279594	0.5	1
1004	1000	6925.14	6925.14	0.000856995	9.65677	19.7532	0.0031607	1005	939.393	859	814.596	450	0.18901	2.88702	2.69801	6.016	26.02	450	0.430373	33.1468	26.14	72.13	3.42738	2.47217	25	103.4	0.53948	1.06399	40.12	0.277037	0.5	1
1005	1000	6905.74	6905.74	0.00087765	9.684	20.3354	0.00312427	1009	939.592	859	813.877	450	0.199397	2.89039	2.69099	6.191	26.02	450	0.42357	33.1777	26.11	72.09	3.42062	2.46593	25	103.1	0.528834	1.06399	40.12	0.272529	0.5	1
1006	1000	6916.83	6916.83	0.000866991	9.54414	20.0287	0.00316271	1008	939.788	860	814.773	450	0.196276	2.89216	2.69588	5.969	26.01	450	0.419124	33.3321	26.21	72.16	3.44321	2.48462	25	103.3	0.521921	1.06399	40.12	0.269585	0.5	1
1007	1000	6944.54	6944.54	0.000905358	9.6122	21.0318	0.00317906	1014	940.002	860	816.146	450	0.213781	2.92103	2.70725	5.956	26.02	450	0.434745	33.1163	26.17	72.2	3.43416	2.47946	25	103.7	0.546368	1.06399	40.12	0.279937	0.5	1
1008	1000	6952.63	6952.63	0.00090014	9.68894	20.9348	0.00314437	1013	940.213	860	816.525	450	0.210529	2.92155	2.71102	6.198	26.02	450	0.440102	32.954	26.11	72.16	3.42062	2.46832	25	103.8	0.554855	1.06399	40.12	0.283492	0.5	1
1009	1000	6912.44	6912.44	0.000865348	9.64315	20.0261	0.00314903	1008	940.407	860	815.445	450	0.194372	2.89032	2.69595	6.043	26.01	450	0.428262	33.1456	26.11	72.16	3.42062	2.46832	25	103.2	0.536167	1.06399	40.12	0.275638	0.5	1
1010	1000	6910.13	6910.13	0.000853042	9.66609	19.7096	0.00315114	1006	940.595	860	813.98	450	0.188017	2.88362	2.69561	6.023	26.01	450	0.415749	33.3644	26.21	72.13	3.44321	2.48358	25	103.2	0.516698	1.06399	40.12	0.267352	0.5	1
1011	1000	6929.53	6929.53	0.000866812	9.71843	20.0682	0.00316535	1008	940.789	860	814.153	450	0.193753	2.89747	2.70371	5.989	26.01	450	0.419398	33.3334	26.24	72.2	3.45001	2.49091	25	103.5	0.522346	1.06399	40.12	0.269767	0.5	1
1012	1000	7063.43	7063.43	0.000895132	9.96134	20.7932	0.00319945	1010	940.992	860	817.771	450	0.202789	2.95932	2.75653	6.157	26.01	450	0.464098	32.7015	26.24	72.2	3.45001	2.49091	25	105.5	0.593548	1.06399	40.12	0.29945	0.5	1
1013	1000	6903.44	6903.44	0.000874499	9.60413	20.3133	0.00313372	1011	941.192	861	814.721	450	0.200479	2.89515	2.69467	6.104	26	450	0.411078	33.3968	26.21	72.26	3.44321	2.48806	25	103.1	0.509503	1.06399	40.12	0.264262	0.5	1
1014	1000	6911.06	6911.06	0.000822645	9.63593	18.948	0.00314364	1002	941.367	861	815.491	450	0.174324	2.87254	2.69822	6.063	26	450	0.41921	33.2767	26.17	72.16	3.43416	2.47809	25	103.2	0.522055	1.06399	40.12	0.269642	0.5	1
1015	1000	6977.09	6977.09	0.000789025	9.76178	18.0534	0.00316241	995	941.522	861	816.815	450	0.155226	2.87973	2.7245	6.144	26.01	450	0.436301	33.0442	26.21	72.16	3.44321	2.48462	25	104.2	0.548828	1.06399	40.12	0.280969	0.5	1
1016	1000	6916.83	6916.83	0.000770304	9.68416	17.574	0.00315368	993	941.669	861	815.075	450	0.147702	2.84912	2.70142	6.016	26	450	0.41736	33.3321	26.21	72.16	3.44321	2.48462	25	103.3	0.519188	1.06399	40.12	0.268418	0.5	1
1017	1000	6930.22	6930.22	0.00078324	9.61205	17.9552	0.00311077	996	941.826	862	816.238	450	0.156187	2.86326	2.70707	6.326	26	450	0.415343	33.2677	26.21	72.23	3.44321	2.48703	25	103.5	0.516072	1.06399	40.12	0.267083	0.5	1
1018	1000	6943.61	6943.61	0.000813754	9.63302	18.7375	0.00314451	1001	941.996	862	816.97	450	0.170441	2.88319	2.71275	6.151	26	450	0.423601	33.2035	26.21	72.2	3.44321	2.486	25	103.7	0.528882	1.06399	40.12	0.27255	0.5	1
1019	1000	6924.45	6924.45	0.000729582	9.63412	16.5393	0.00312679	987	942.125	862	816.639	450	0.129268	2.83502	2.70576	6.198	25.99	450	0.420119	33.2123	26.17	72.09	3.43416	2.47568	25	103.4	0.523464	1.06399	40.12	0.270244	0.5	1
1020	1000	6930.22	6930.22	0.000747505	9.66144	17.0132	0.00313161	990	942.263	862	816.238	450	0.137628	2.84601	2.70838	6.184	25.99	450	0.417553	33.2677	26.21	72.13	3.44321	2.48358	25	103.5	0.519488	1.06399	40.12	0.268546	0.5	1
1021	1000	6951.93	6951.93	0.000778897	9.70648	17.8302	0.00315154	995	942.415	862	817.846	450	0.152081	2.86935	2.71727	6.11	25.98	450	0.434512	33.0191	26.14	72.09	3.42738	2.4708	25	103.8	0.546	1.06399	40.12	0.279782	0.5	1
1022	1000	6916.83	6916.83	0.000803828	9.71224	18.5381	0.00310154	1000	942.58	862	815.203	450	0.165223	2.8692	2.70398	6.326	25.98	450	0.409347	33.3321	26.21	72.2	3.44321	2.486	25	103.3	0.506846	1.06399	40.12	0.263118	0.5	1
1023	1000	6945.24	6945.24	0.000806859	9.72521	18.5618	0.00317513	1000	942.746	862	817.841	450	0.165425	2.88099	2.71556	5.942	25.98	450	0.435785	33.0509	26.14	72.09	3.42738	2.4708	25	103.7	0.548012	1.06399	40.12	0.280627	0.5	1
1024	1000	6911.75	6911.75	0.000808513	9.70588	18.6278	0.00315761	1001	942.913	862	816.681	450	0.167021	2.86996	2.70294	5.956	25.98	450	0.423749	33.2111	26.14	72.13	3.42738	2.47217	25	103.2	0.529113	1.06399	40.12	0.272648	0.5	1
1025	1000	6911.75	6911.75	0.000831479	9.79806	19.307	0.00308239	1005	943.091	862	815.44	450	0.17801	2.88143	2.70342	6.433	25.98	450	0.413655	33.2111	26.14	72.13	3.42738	2.47217	25	103.2	0.513467	1.06399	40.12	0.265966	0.5	1
1026	1000	6909.44	6909.44	0.00085412	9.64108	19.8851	0.0031121	1010	943.283	863	815.951	450	0.191771	2.8948	2.70303	6.238	25.98	450	0.405305	33.4303	26.24	72.09	3.45001	2.48711	25	103.2	0.500664	1.06399	40.12	0.260446	0.5	1
1027	1000	6905.05	6905.05	0.000830048	9.65428	19.2504	0.00311967	1006	943.462	863	817.076	450	0.179643	2.8815	2.70186	6.157	25.96	450	0.415654	33.2433	26.14	72.06	3.42738	2.46977	25	103.1	0.516551	1.06399	40.12	0.267289	0.5	1
1028	1000	6918.45	6918.45	0.000813929	9.71355	18.8408	0.00310918	1003	943.633	863	817.214	450	0.170866	2.87848	2.70762	6.272	25.97	450	0.418541	33.1789	26.14	72.09	3.42738	2.4708	25	103.3	0.521017	1.06399	40.12	0.269199	0.5	1
1029	1000	6950.31	6950.31	0.000829067	9.93173	19.2286	0.00313628	1004	943.807	862	815.666	450	0.174043	2.89462	2.72058	6.171	25.95	450	0.421457	33.1715	26.21	72.16	3.44321	2.48462	25	103.8	0.525543	1.06399	40.12	0.27113	0.5	1
1030	1000	6931.84	6931.84	0.000838201	9.74586	19.4522	0.00316305	1007	943.989	863	818.016	450	0.181707	2.89556	2.71385	5.949	25.95	450	0.428433	33.1148	26.14	72.13	3.42738	2.47217	25	103.5	0.536436	1.06399	40.12	0.275752	0.5	1
1031	1000	6942.92	6942.92	0.000850878	9.81285	19.8144	0.003142	1009	944.176	863	816.587	450	0.187234	2.90595	2.71871	6.124	25.96	450	0.417142	33.2691	26.24	72.09	3.45001	2.48711	25	103.7	0.518852	1.06399	40.12	0.268274	0.5	1
1032	1000	6918.45	6918.45	0.000922958	9.78825	21.7188	0.00315915	1022	944.399	863	817.402	450	0.223345	2.93301	2.70967	5.935	25.95	450	0.424096	33.1789	26.14	72.09	3.42738	2.4708	25	103.3	0.529653	1.06399	40.12	0.272877	0.5	1
1033	1000	6936.22	6936.22	0.000878411	9.70586	20.5568	0.0031459	1015	944.602	864	817.746	450	0.203136	2.92041	2.71727	6.07	25.95	450	0.415263	33.3013	26.24	72.2	3.45001	2.49091	25	103.6	0.515947	1.06399	40.12	0.26703	0.5	1
1034	1000	6918.45	6918.45	0.000823645	9.73099	19.1434	0.00311133	1006	944.779	864	818.034	450	0.176203	2.88709	2.71089	6.238	25.95	450	0.417675	33.1789	26.14	72.09	3.42738	2.4708	25	103.3	0.519677	1.06399	40.12	0.268626	0.5	1
1035	1000	6924.45	6924.45	0.000835664	9.73339	19.4337	0.00315336	1008	944.96	864	818.307	450	0.181595	2.89534	2.71375	5.989	25.95	450	0.421363	33.2123	26.17	72.2	3.43416	2.47946	25	103.4	0.525399	1.06399	40.12	0.271068	0.5	1
1036	1000	6918.21	6918.21	0.000817237	9.92872	18.9793	0.00312599	1004	945.13	863	812.207	450	0.169431	2.88126	2.71182	6.124	25.93	450	0.384963	33.8077	26.44	72.26	3.49572	2.526	25	103.4	0.469986	1.06399	40.12	0.247026	0.5	1
1037	1000	6931.15	6931.15	0.000824281	9.79998	19.1486	0.00315164	1006	945.305	864	818.187	450	0.175011	2.89239	2.71738	6.009	25.94	450	0.422427	33.1802	26.17	72.13	3.43416	2.47706	25	103.5	0.527053	1.06399	40.12	0.271772	0.5	1
1038	1000	6912.44	6912.44	0.00082755	9.82049	19.2703	0.00312023	1007	945.482	864	817.899	450	0.176904	2.88746	2.71055	6.144	25.93	450	0.419657	33.1456	26.11	72.09	3.42062	2.46593	25	103.2	0.522748	1.06399	40.12	0.269938	0.5	1
1039	1000	6943.61	6943.61	0.000819372	9.88619	19.0436	0.00314013	1005	945.653	864	817.451	450	0.171432	2.89472	2.72328	6.097	25.92	450	0.418382	33.2035	26.21	72.16	3.44321	2.48462	25	103.7	0.520772	1.06399	40.12	0.269094	0.5	1
1040	1000	6916.83	6916.83	0.00079858	9.73341	18.5228	0.00310848	1003	945.818	865	817.848	450	0.16454	2.87781	2.71327	6.231	25.93	450	0.407502	33.3321	26.21	72.16	3.44321	2.48462	25	103.3	0.504022	1.06399	40.12	0.261899	0.5	1
1041	1000	6909.9	6909.9	0.000814845	9.8523	18.9139	0.00316795	1005	945.987	864	812.817	450	0.169636	2.88066	2.71103	5.834	25.93	450	0.380955	33.9967	26.51	72.09	3.51186	2.5317	25	103.3	0.464026	1.06399	40.12	0.244386	0.5	1
1042	1000	6945.93	6945.93	0.000795598	9.79191	18.4128	0.00316035	1002	946.149	865	820.439	450	0.161388	2.88704	2.72565	5.976	25.92	450	0.434104	32.9858	26.11	72.13	3.42062	2.4673	25	103.7	0.545356	1.06399	40.12	0.279512	0.5	1
1043	1000	6904.36	6904.36	0.000773283	9.76249	17.8483	0.00313454	999	946.3	865	818.208	450	0.151368	2.86117	2.7098	6.03	25.93	450	0.412211	33.309	26.17	72.09	3.43416	2.47568	25	103.1	0.511245	1.06399	40.12	0.265012	0.5	1
1044	1000	6930.22	6930.22	0.000775942	9.83842	17.9311	0.00312775	999	946.451	865	818.045	450	0.1515	2.87188	2.72038	6.137	25.92	450	0.41308	33.2677	26.21	72.09	3.44321	2.48221	25	103.5	0.512582	1.06399	40.12	0.265586	0.5	1
1045	1000	6918.45	6918.45	0.000762839	9.80499	17.5542	0.00316754	997	946.597	865	819.159	450	0.145068	2.86126	2.7162	5.841	25.91	450	0.422891	33.1789	26.14	72.06	3.42738	2.46977	25	103.3	0.527776	1.06399	40.12	0.27208	0.5	1
1046	1000	6918.9	6918.9	0.000751121	9.84212	17.263	0.00315027	995	946.735	865	815.216	450	0.138921	2.85571	2.71679	5.962	25.92	450	0.390779	33.741	26.41	72.2	3.48882	2.51893	25	103.4	0.478684	1.06399	40.12	0.250859	0.5	1
1047	1000	6925.14	6925.14	0.000780469	9.75259	18.0795	0.0031131	1001	946.891	866	819.903	450	0.155883	2.87553	2.71964	6.205	25.91	450	0.417473	33.1468	26.14	72.09	3.42738	2.4708	25	103.4	0.519363	1.06399	40.12	0.268492	0.5	1
1048	1000	6936.92	6936.92	0.00078155	9.78015	18.0972	0.00313343	1001	947.047	866	819.465	450	0.1557	2.88041	2.72471	6.11	25.91	450	0.415089	33.2356	26.21	72.09	3.44321	2.48221	25	103.6	0.515678	1.06399	40.12	0.266915	0.5	1
1049	1000	6919.14	6919.14	0.000727389	9.80355	16.6956	0.00309235	992	947.176	866	819.55	450	0.129022	2.8472	2.71818	6.299	25.89	450	0.415467	33.1135	26.11	72.03	3.42062	2.46387	25	103.3	0.516262	1.06399	40.12	0.267165	0.5	1
1050	1000	6950.31	6950.31	0.000747855	9.83015	17.1953	0.00315115	995	947.314	866	819.781	450	0.137881	2.86868	2.73079	6.016	25.89	450	0.419978	33.1715	26.21	72.16	3.44321	2.48462	25	103.8	0.523247	1.06399	40.12	0.270151	0.5	1
1051	1000	6887.54	6887.54	0.000798286	9.79408	18.5981	0.00309095	1005	947.479	866	811.604	450	0.164812	2.87134	2.70653	6.218	25.89	450	0.355589	34.3208	26.61	72.43	3.53504	2.56043	25	103	0.42693	1.06399	40.12	0.227713	0.5	1
1052	1000	6945.24	6945.24	0.000839407	9.73719	19.6666	0.00312857	1012	947.665	867	821.628	450	0.185885	2.91556	2.72967	6.144	25.89	450	0.424018	33.0509	26.14	72.06	3.42738	2.46977	25	103.7	0.529532	1.06399	40.12	0.272826	0.5	1
1053	1000	6919.14	6919.14	0.00080138	9.70884	18.6527	0.00313702	1006	947.832	867	821.425	450	0.167432	2.88738	2.71995	6.016	25.89	450	0.421468	33.1135	26.11	72.09	3.42062	2.46593	25	103.3	0.525562	1.06399	40.12	0.271137	0.5	1
1054	1000	6943.61	6943.61	0.000792385	9.77652	18.4184	0.00313845	1004	947.994	867	820.607	450	0.161781	2.89183	2.73005	6.077	25.89	450	0.41645	33.2035	26.21	72.09	3.44321	2.48221	25	103.7	0.517781	1.06399	40.12	0.267815	0.5	1
1055	1000	6902.05	6902.05	0.000821845	9.75031	19.2335	0.00311381	1010	948.171	867	818.215	450	0.177528	2.89171	2.71418	6.104	25.88	450	0.395001	33.5289	26.27	72.13	3.45683	2.49341	25	103.1	0.485034	1.06399	40.12	0.253643	0.5	1
1056	1000	6936.92	6936.92	0.000843009	9.80282	19.7676	0.00315894	1013	948.358	867	820.417	450	0.186547	2.91494	2.7284	5.908	25.87	450	0.416204	33.2356	26.21	72.5	3.44321	2.49632	25	103.6	0.5174	1.06399	40.12	0.267652	0.5	1
1057	1000	6917.75	6917.75	0.000817362	9.84122	19.1368	0.00310555	1009	948.532	867	819.564	450	0.174018	2.89541	2.7214	6.191	25.87	450	0.408674	33.2445	26.17	72.13	3.43416	2.47706	25	103.3	0.505815	1.06399	40.12	0.262673	0.5	1
1058	1000	6924.45	6924.45	0.000806359	9.85911	18.8301	0.00312871	1007	948.7	867	819.864	450	0.167941	2.89247	2.72453	6.043	25.85	450	0.412412	33.2123	26.17	72.09	3.43416	2.47568	25	103.4	0.511554	1.06399	40.12	0.265145	0.5	1
1059	1000	6903.44	6903.44	0.000752019	9.8417	17.3832	0.00312977	998	948.841	867	818.732	450	0.141178	2.85792	2.71674	5.976	25.85	450	0.402431	33.3968	26.21	72.09	3.44321	2.48221	25	103.1	0.496287	1.06399	40.12	0.258548	0.5	1
1060	1000	6916.83	6916.83	0.00075326	9.72607	17.4137	0.00313584	999	948.985	868	820.659	450	0.143916	2.86633	2.72242	5.976	25.85	450	0.40671	33.3321	26.21	72.13	3.44321	2.48358	25	103.3	0.50281	1.06399	40.12	0.261375	0.5	1
1061	1000	6929.53	6929.53	0.000817723	9.76901	19.1377	0.00314381	1010	949.16	868	820.585	450	0.175386	2.90321	2.72783	5.962	25.85	450	0.407671	33.3334	26.24	72.3	3.45001	2.49436	25	103.5	0.504279	1.06399	40.12	0.26201	0.5	1
1062	1000	6931.15	6931.15	0.000811874	9.7964	18.9867	0.00314616	1009	949.332	868	821.572	450	0.172047	2.90102	2.72897	5.962	25.86	450	0.417101	33.1802	26.17	72.2	3.43416	2.47946	25	103.5	0.518789	1.06399	40.12	0.268247	0.5	1
1063	1000	6929.53	6929.53	0.000782655	9.82259	18.2166	0.00314049	1004	949.49	868	820.341	450	0.15714	2.88597	2.72883	5.983	25.85	450	0.407241	33.3334	26.24	72.09	3.45001	2.48711	25	103.5	0.503621	1.06399	40.12	0.261725	0.5	1
1064	1000	6929.53	6929.53	0.000805403	9.85677	18.8409	0.00313094	1008	949.658	868	819.962	450	0.168186	2.89747	2.72928	6.023	25.83	450	0.404924	33.3334	26.24	72.09	3.45001	2.48711	25	103.5	0.500083	1.06399	40.12	0.260195	0.5	1
1065	1000	6911.06	6911.06	0.000814449	9.8598	19.1005	0.00311944	1010	949.831	868	820.181	450	0.17299	2.89548	2.72249	6.043	25.83	450	0.406523	33.2767	26.17	72.06	3.43416	2.47465	25	103.2	0.502524	1.06399	40.12	0.261251	0.5	1
1066	1000	6950.31	6950.31	0.000778459	9.94281	18.1312	0.00313332	1003	949.984	868	820.668	450	0.153292	2.89174	2.73845	6.057	25.82	450	0.413641	33.1715	26.21	72.13	3.44321	2.48358	25	103.8	0.513447	1.06399	40.12	0.265957	0.5	1
1067	1000	6911.06	6911.06	0.000785283	9.96838	18.3935	0.00304938	1005	950.142	868	818.731	450	0.15772	2.88114	2.72342	6.467	25.81	450	0.396332	33.2767	26.17	72.06	3.43416	2.47465	25	103.2	0.487044	1.06399	40.12	0.254522	0.5	1
1068	1000	6931.15	6931.15	0.000787317	9.9459	18.3712	0.00314552	1005	950.299	868	820.683	450	0.157725	2.88952	2.73179	5.915	25.81	450	0.414199	33.1802	26.17	72.06	3.43416	2.47465	25	103.5	0.514306	1.06399	40.12	0.266326	0.5	1
1069	1000	6916.83	6916.83	0.000773983	9.80151	18.032	0.0031283	1004	950.454	869	821.007	450	0.154078	2.88068	2.7266	5.983	25.81	450	0.403582	33.3321	26.21	72.09	3.44321	2.48221	25	103.3	0.498038	1.06399	40.12	0.259309	0.5	1
1070	1000	6936.92	6936.92	0.000810452	9.86145	19.0143	0.00313156	1010	950.625	869	821.518	450	0.171347	2.90631	2.73496	6.03	25.82	450	0.409825	33.2356	26.21	72.09	3.44321	2.48221	25	103.6	0.507579	1.06399	40.12	0.263434	0.5	1
1071	1000	6925.14	6925.14	0.000780143	9.86823	18.2121	0.00312684	1005	950.781	869	821.953	450	0.156201	2.88702	2.73082	6.016	25.81	450	0.413621	33.1468	26.14	72.06	3.42738	2.46977	25	103.4	0.513416	1.06399	40.12	0.265944	0.5	1
1072	1000	6917.75	6917.75	0.000773348	10.0359	18.0403	0.00312549	1003	950.931	868	819.537	450	0.149847	2.8782	2.72835	5.983	25.79	450	0.406901	33.2445	26.17	72.06	3.43416	2.47465	25	103.3	0.503102	1.06399	40.12	0.261501	0.5	1
1073	1000	6936.92	6936.92	0.000763782	10.0886	17.7847	0.00313099	1001	951.075	868	819.466	450	0.144075	2.88041	2.73634	6.003	25.79	450	0.408105	33.2356	26.21	72.13	3.44321	2.48358	25	103.6	0.504944	1.06399	40.12	0.262297	0.5	1
1074	1000	6910.13	6910.13	0.000800612	9.91849	18.7879	0.0031189	1009	951.241	869	820.095	450	0.166038	2.89222	2.72619	6.003	25.79	450	0.399589	33.3644	26.21	72.09	3.44321	2.48221	25	103.2	0.491971	1.06399	40.12	0.256672	0.5	1
1075	1000	6945.93	6945.93	0.000804493	10.015	18.9046	0.00311272	1009	951.407	869	822.172	450	0.166419	2.90721	2.74079	6.144	25.79	450	0.419864	32.9858	26.11	72.06	3.42062	2.4649	25	103.7	0.52307	1.06399	40.12	0.270075	0.5	1
1076	1000	6911.06	6911.06	0.000805901	9.96465	18.9374	0.00312682	1010	951.575	869	820.467	450	0.167973	2.89548	2.7275	5.935	25.77	450	0.40424	33.2767	26.17	72.03	3.43416	2.47362	25	103.2	0.499039	1.06399	40.12	0.259743	0.5	1
1077	1000	6935.53	6935.53	0.000797025	10.0366	18.7079	0.00312447	1008	951.738	869	819.625	450	0.162331	2.89997	2.73764	6.03	25.78	450	0.399637	33.3671	26.27	72.2	3.45683	2.49583	25	103.6	0.492044	1.06399	40.12	0.256703	0.5	1
1078	1000	6937.84	6937.84	0.000797034	10.0519	18.7011	0.00314055	1008	951.9	869	821.229	450	0.161918	2.90094	2.73903	5.935	25.78	450	0.413671	33.1482	26.17	72.06	3.43416	2.47465	25	103.6	0.513493	1.06399	40.12	0.265977	0.5	1
1079	1000	6931.84	6931.84	0.000796088	10.0768	18.6937	0.00312768	1008	952.061	869	821.132	450	0.161312	2.89843	2.73712	5.989	25.77	450	0.413299	33.1148	26.14	72.09	3.42738	2.4708	25	103.5	0.512918	1.06399	40.12	0.265731	0.5	1
1080	1000	6937.84	6937.84	0.00081942	9.95158	19.3198	0.00313467	1013	952.236	870	822.454	450	0.175377	2.91533	2.73996	5.962	25.77	450	0.412338	33.1482	26.17	72.13	3.43416	2.47706	25	103.6	0.51144	1.06399	40.12	0.265095	0.5	1
1081	1000	6916.14	6916.14	0.000856511	9.94941	20.3342	0.0031259	1020	952.431	870	820.567	450	0.194408	2.92629	2.73189	5.935	25.75	450	0.396635	33.398	26.24	72.13	3.45001	2.48849	25	103.3	0.4875	1.06399	40.12	0.254722	0.5	1
1082	1000	6931.84	6931.84	0.00083526	10.0136	19.7777	0.00311753	1016	952.614	870	822.164	450	0.182789	2.92144	2.73865	6.043	25.76	450	0.411399	33.1148	26.14	72.06	3.42738	2.46977	25	103.5	0.509996	1.06399	40.12	0.264474	0.5	1
1083	1000	6903.44	6903.44	0.00075186	9.98088	17.5355	0.00312016	1002	952.755	870	820.378	450	0.141425	2.86938	2.72795	5.935	25.75	450	0.395969	33.3968	26.21	72.2	3.44321	2.486	25	103.1	0.486496	1.06399	40.12	0.254283	0.5	1
1084	1000	6917.75	6917.75	0.000673372	9.86539	15.4213	0.00312126	989	952.859	871	822.835	450	0.104008	2.83802	2.73401	5.969	25.75	450	0.40419	33.2445	26.17	72.16	3.43416	2.47809	25	103.3	0.498964	1.06399	40.12	0.25971	0.5	1
1085	1000	6916.83	6916.83	0.000752948	9.88618	17.5711	0.00312085	1003	953.003	871	822.172	450	0.143865	2.87781	2.73395	5.969	25.75	450	0.399448	33.3321	26.21	72.09	3.44321	2.48221	25	103.3	0.491756	1.06399	40.12	0.256578	0.5	1
1086	1000	6918.45	6918.45	0.00078141	10.0715	18.3494	0.00311886	1007	953.158	870	821.4	450	0.154965	2.88996	2.735	5.976	25.74	450	0.406911	33.1789	26.14	72.06	3.42738	2.46977	25	103.3	0.503118	1.06399	40.12	0.261508	0.5	1
1087	1000	6896.05	6896.05	0.000744562	9.9091	17.3725	0.00310291	1002	953.298	871	820.637	450	0.139717	2.86631	2.72659	6.003	25.73	450	0.387757	33.4952	26.24	72.13	3.45001	2.48849	25	103	0.474157	1.06399	40.12	0.248867	0.5	1
1088	1000	6914.52	6914.52	0.000740661	10.1125	17.268	0.00311182	1000	953.432	870	818.507	450	0.133954	2.86825	2.73429	5.989	25.72	450	0.385538	33.5522	26.31	72.13	3.46594	2.49998	25	103.3	0.470844	1.06399	40.12	0.247405	0.5	1
1089	1000	6911.06	6911.06	0.000728711	9.96899	16.9473	0.00311231	999	953.562	871	821.912	450	0.130636	2.86394	2.73331	5.976	25.72	450	0.399712	33.2767	26.17	72.06	3.43416	2.47465	25	103.2	0.492158	1.06399	40.12	0.256753	0.5	1
1090	1000	6931.15	6931.15	0.000736344	10.0217	17.1538	0.00311769	1000	953.696	871	822.355	450	0.133515	2.87514	2.74163	5.989	25.71	450	0.405059	33.1802	26.17	72.13	3.43416	2.47706	25	103.5	0.500289	1.06399	40.12	0.260284	0.5	1
1091	1000	6937.84	6937.84	0.000679779	10.0485	15.6296	0.0031196	990	953.8	871	822.492	450	0.104481	2.84914	2.74466	5.996	25.71	450	0.407059	33.1482	26.17	72.06	3.43416	2.47465	25	103.6	0.503343	1.06399	40.12	0.261605	0.5	1
1092	1000	6914.52	6914.52	0.000665973	9.86135	15.2545	0.00312299	989	953.901	872	821.572	450	0.100962	2.83669	2.73573	5.908	25.71	450	0.38643	33.5522	26.31	72.13	3.46594	2.49998	25	103.3	0.472175	1.06399	40.12	0.247993	0.5	1
1093	1000	6938.54	6938.54	0.000765165	10.083	17.9393	0.00312529	1005	954.048	871	822.871	450	0.147073	2.8926	2.74553	5.962	25.71	450	0.411431	33.0828	26.14	72.03	3.42738	2.46874	25	103.6	0.510046	1.06399	40.12	0.264496	0.5	1
1094	1000	6929.53	6929.53	0.000752555	10.0967	17.6131	0.00311535	1003	954.189	871	820.942	450	0.14071	2.88309	2.74238	5.989	25.7	450	0.396073	33.3334	26.24	72.13	3.45001	2.48849	25	103.5	0.486652	1.06399	40.12	0.254351	0.5	1
1095	1000	6904.36	6904.36	0.000726911	9.90615	16.9148	0.00312413	1000	954.32	872	822.818	450	0.131204	2.86403	2.73283	5.841	25.68	450	0.39743	33.309	26.17	72.16	3.43416	2.47809	25	103.1	0.488703	1.06399	40.12	0.255247	0.5	1
1096	1000	6897.66	6897.66	0.000709018	10.0911	16.4616	0.00309826	996	954.439	871	820.485	450	0.119257	2.84981	2.73055	5.976	25.67	450	0.391959	33.3413	26.17	72.06	3.43416	2.47465	25	103	0.480456	1.06399	40.12	0.251637	0.5	1
1097	1000	6925.14	6925.14	0.000700296	10.1525	16.2231	0.00310634	994	954.553	871	821.667	450	0.113644	2.85542	2.74177	6.003	25.67	450	0.403243	33.1468	26.14	72.03	3.42738	2.46874	25	103.4	0.497522	1.06399	40.12	0.259085	0.5	1
1098	1000	6942.92	6942.92	0.000701931	10.0327	16.2551	0.00312175	995	954.67	872	822.494	450	0.116488	2.86562	2.74914	5.956	25.67	450	0.398697	33.2691	26.24	72.06	3.45001	2.48608	25	103.7	0.490619	1.06399	40.12	0.256082	0.5	1
1099	1000	6889.36	6889.36	0.000775555	9.98265	18.2767	0.00309352	1009	954.825	872	820.456	450	0.155266	2.88353	2.72826	5.962	25.65	450	0.381069	33.5278	26.24	72.13	3.45001	2.48849	25	102.9	0.464195	1.06399	40.12	0.244461	0.5	1
1100	1000	6916.83	6916.83	0.000778404	9.89287	18.3494	0.00310254	1010	954.983	873	823.229	450	0.158309	2.8979	2.73959	5.983	25.65	450	0.391956	33.3321	26.21	72.2	3.44321	2.486	25	103.3	0.480451	1.06399	40.12	0.251635	0.5	1
1101	1000	6918.45	6918.45	0.000738607	10.0699	17.2777	0.00310658	1002	955.118	872	822.626	450	0.134933	2.87561	2.74068	5.962	25.65	450	0.400483	33.1789	26.14	72.06	3.42738	2.46977	25	103.3	0.493326	1.06399	40.12	0.257262	0.5	1
1102	1000	6903.44	6903.44	0.000725477	9.91502	16.9336	0.00309603	1001	955.249	873	822.559	450	0.13139	2.86651	2.73512	5.976	25.64	450	0.387358	33.3968	26.21	72.03	3.44321	2.48014	25	103.1	0.47356	1.06399	40.12	0.248604	0.5	1
1103	1000	6927.91	6927.91	0.000727863	10.1288	16.9985	0.00310495	1000	955.378	872	820.225	450	0.128604	2.8738	2.74519	5.989	25.64	450	0.383972	33.4873	26.31	72.13	3.46594	2.49998	25	103.5	0.46851	1.06399	40.12	0.246373	0.5	1
1104	1000	6902.75	6902.75	0.000736353	9.95327	17.2373	0.00309733	1003	955.514	873	822.049	450	0.136359	2.87195	2.73559	5.976	25.65	450	0.384727	33.4628	26.24	72.13	3.45001	2.48849	25	103.1	0.469635	1.06399	40.12	0.24687	0.5	1
1105	1000	6949.61	6949.61	0.000729758	10.0429	17.0473	0.0031163	1001	955.645	873	823.454	450	0.131126	2.88568	2.75456	5.989	25.65	450	0.398643	33.2371	26.24	72.13	3.45001	2.48849	25	103.8	0.490537	1.06399	40.12	0.256047	0.5	1
1106	1000	6945.24	6945.24	0.000740494	10.0577	17.3453	0.00311427	1003	955.782	873	824.485	450	0.136428	2.88963	2.7532	5.969	25.63	450	0.407347	33.0509	26.14	72.09	3.42738	2.4708	25	103.7	0.503783	1.06399	40.12	0.261796	0.5	1
1107	1000	6916.83	6916.83	0.000725929	9.88288	16.9665	0.00309838	1002	955.915	874	824.07	450	0.132609	2.87494	2.74233	5.989	25.63	450	0.390417	33.3321	26.21	72.06	3.44321	2.48117	25	103.3	0.478141	1.06399	40.12	0.25062	0.5	1
1108	1000	6916.14	6916.14	0.000736997	9.90309	17.2722	0.00309807	1004	956.052	874	823.547	450	0.137953	2.88039	2.74244	5.989	25.63	450	0.387055	33.398	26.24	72.06	3.45001	2.48608	25	103.3	0.473108	1.06399	40.12	0.248404	0.5	1
1109	1000	6923.53	6923.53	0.000731914	9.9364	17.1388	0.0030991	1003	956.187	874	823.95	450	0.134832	2.8806	2.74576	5.983	25.61	450	0.39114	33.2999	26.21	72.06	3.44321	2.48117	25	103.4	0.479226	1.06399	40.12	0.251097	0.5	1
1110	1000	6942.22	6942.22	0.000722328	9.98023	16.8736	0.0031108	1001	956.316	874	823.696	450	0.129049	2.88262	2.75357	5.962	25.61	450	0.390829	33.3349	26.27	72.09	3.45683	2.49203	25	103.7	0.47876	1.06399	40.12	0.250892	0.5	1
1111	1000	6944.54	6944.54	0.000671227	10.0028	15.4937	0.003108	992	956.419	874	824.967	450	0.102794	2.85765	2.75486	5.976	25.6	450	0.401365	33.1163	26.17	72.03	3.43416	2.47362	25	103.7	0.494665	1.06399	40.12	0.257844	0.5	1
1112	1000	6923.53	6923.53	0.000697391	9.99224	16.2179	0.00309654	997	956.536	874	823.629	450	0.116547	2.86336	2.74682	5.989	25.6	450	0.390312	33.2999	26.21	72.06	3.44321	2.48117	25	103.4	0.477984	1.06399	40.12	0.250551	0.5	1
1113	1000	6936.92	6936.92	0.000709931	10.0229	16.5501	0.00311108	999	956.658	874	824.129	450	0.122193	2.87466	2.75247	5.935	25.6	450	0.395458	33.2356	26.21	72.03	3.44321	2.48014	25	103.6	0.485724	1.06399	40.12	0.253945	0.5	1
1114	1000	6936.22	6936.22	0.000692668	10.0445	16.0912	0.00310488	996	956.771	874	823.456	450	0.113197	2.86574	2.75254	5.962	25.59	450	0.390786	33.3013	26.24	72.06	3.45001	2.48608	25	103.6	0.478695	1.06399	40.12	0.250864	0.5	1
1115	1000	6925.14	6925.14	0.000674418	10.046	15.6053	0.00309822	993	956.875	874	824.468	450	0.104073	2.85254	2.74847	5.983	25.6	450	0.398473	33.1468	26.14	71.99	3.42738	2.46737	25	103.4	0.490281	1.06399	40.12	0.255935	0.5	1
1116	1000	6930.22	6930.22	0.000635107	10.0713	14.5438	0.0030947	986	956.959	874	823.307	450	0.0837268	2.83451	2.75078	5.989	25.57	450	0.390202	33.2677	26.21	72.06	3.44321	2.48117	25	103.5	0.477819	1.06399	40.12	0.250479	0.5	1
1117	1000	6903.44	6903.44	0.000711561	10.049	16.633	0.00308539	1000	957.082	874	822.332	450	0.123255	2.86365	2.74039	5.962	25.56	450	0.382101	33.3968	26.21	72.09	3.44321	2.48221	25	103.1	0.465727	1.06399	40.12	0.245141	0.5	1
1118	1000	6942.92	6942.92	0.000783541	10.1253	18.574	0.00310936	1012	957.24	874	823.211	450	0.158165	2.91459	2.75642	5.922	25.56	450	0.391471	33.2691	26.24	72.03	3.45001	2.48504	25	103.7	0.479722	1.06399	40.12	0.251315	0.5	1
1119	1000	6925.14	6925.14	0.000713403	10.1238	16.6853	0.00309509	1000	957.363	874	823.855	450	0.122834	2.87265	2.74982	5.962	25.56	450	0.39598	33.1468	26.14	72.03	3.42738	2.46874	25	103.4	0.486512	1.06399	40.12	0.25429	0.5	1
1120	1000	6911.75	6911.75	0.000655392	10.1367	15.1351	0.00306842	990	957.457	874	822.942	450	0.093573	2.83843	2.74485	6.083	25.55	450	0.388754	33.2111	26.14	71.96	3.42738	2.46634	25	103.2	0.475649	1.06399	40.12	0.249524	0.5	1
1121	1000	6942.92	6942.92	0.000760287	10.183	17.9587	0.00310731	1008	957.602	874	822.956	450	0.145566	2.90307	2.7575	5.935	25.56	450	0.391211	33.2691	26.24	72.09	3.45001	2.48711	25	103.7	0.479333	1.06399	40.12	0.251144	0.5	1
1122	1000	6911.06	6911.06	0.00067759	10.1496	15.7235	0.00309614	994	957.707	874	822.752	450	0.104345	2.84961	2.74526	5.895	25.54	450	0.388419	33.2767	26.17	72.03	3.43416	2.47362	25	103.2	0.475148	1.06399	40.12	0.249304	0.5	1
1123	1000	6905.05	6905.05	0.000693773	10.1803	16.1924	0.00306794	997	957.819	874	822.473	450	0.112549	2.85572	2.74318	6.057	25.54	450	0.386558	33.2433	26.14	72.03	3.42738	2.46874	25	103.1	0.472366	1.06399	40.12	0.248077	0.5	1
1124	1000	6905.05	6905.05	0.000721791	10.0311	16.9441	0.00308223	1003	957.949	875	824.184	450	0.129412	2.87291	2.7435	5.956	25.53	450	0.387858	33.2433	26.14	71.99	3.42738	2.46737	25	103.1	0.474308	1.06399	40.12	0.248933	0.5	1
1125	1000	6926.29	6926.29	0.000706874	10.093	16.5469	0.00307747	1000	958.069	875	821.098	450	0.120819	2.87313	2.75231	6.036	25.52	450	0.367699	33.6419	26.38	72.09	3.48194	2.51013	25	103.5	0.444507	1.06399	40.12	0.235666	0.5	1
1126	1000	6931.15	6931.15	0.000735469	10.1172	17.3249	0.00308389	1005	958.204	875	824.224	450	0.134932	2.88952	2.75459	6.009	25.52	450	0.390768	33.1802	26.17	71.99	3.43416	2.47225	25	103.5	0.478668	1.06399	40.12	0.250852	0.5	1
1127	1000	6950.31	6950.31	0.000759976	10.1697	17.9925	0.0030902	1009	958.351	875	824.16	450	0.146448	2.90904	2.76259	6.023	25.52	450	0.392014	33.1715	26.21	72.13	3.44321	2.48358	25	103.8	0.480539	1.06399	40.12	0.251674	0.5	1
1128	1000	6911.06	6911.06	0.000755468	10.154	17.9104	0.00305053	1009	958.496	875	822.96	450	0.145202	2.89261	2.74741	6.164	25.52	450	0.381715	33.2767	26.17	72.09	3.43416	2.47568	25	103.2	0.465154	1.06399	40.12	0.244886	0.5	1
1129	1000	6910.13	6910.13	0.000772045	10.1262	18.3186	0.00310732	1012	958.649	875	823.257	450	0.153365	2.90082	2.74746	5.801	25.52	450	0.384457	33.3644	26.21	72.03	3.44321	2.48014	25	103.2	0.469232	1.06399	40.12	0.246692	0.5	1
1130	1000	6874.85	6874.85	0.000751067	9.96871	17.7914	0.00305979	1010	958.796	876	817.78	450	0.146441	2.88031	2.73387	6.003	25.52	450	0.33731	34.3197	26.58	72.06	3.52807	2.54233	25	102.8	0.400849	1.06399	40.12	0.215734	0.5	1
1131	1000	6909.44	6909.44	0.000760256	10.0474	18.04	0.00306881	1011	958.945	876	823.455	450	0.149624	2.89767	2.74804	6.023	25.5	450	0.375569	33.4303	26.24	72.09	3.45001	2.48711	25	103.2	0.45606	1.06399	40.12	0.240841	0.5	1
1132	1000	6909.44	6909.44	0.000760033	10.0648	18.0345	0.00307512	1011	959.095	876	823.471	450	0.149196	2.89767	2.74847	5.983	25.5	450	0.376341	33.4303	26.24	72.06	3.45001	2.48608	25	103.2	0.457198	1.06399	40.12	0.241349	0.5	1
1133	1000	6951.24	6951.24	0.000741774	10.1325	17.5112	0.00311033	1007	959.233	876	825.951	450	0.138134	2.90366	2.76553	5.868	25.49	450	0.397564	33.0843	26.17	72.03	3.43416	2.47362	25	103.8	0.488905	1.06399	40.12	0.255335	0.5	1
1134	1000	6911.06	6911.06	0.000759783	10.1144	18.0419	0.00307218	1011	959.381	876	824.205	450	0.148407	2.89834	2.74994	5.996	25.49	450	0.382949	33.2767	26.17	72.03	3.43416	2.47362	25	103.2	0.466988	1.06399	40.12	0.245699	0.5	1
1135	1000	6942.66	6942.66	0.000768678	10.0215	18.2701	0.00309256	1013	959.536	877	821.651	450	0.154418	2.91736	2.76294	5.956	25.49	450	0.356815	33.8998	26.54	72.3	3.5188	2.54409	25	103.8	0.428698	1.06399	40.12	0.228517	0.5	1
1136	1000	6936.22	6936.22	0.000756456	10.1923	17.9484	0.00308919	1010	959.681	876	823.889	450	0.145199	2.90602	2.76082	5.949	25.48	450	0.383365	33.3013	26.24	72.03	3.45001	2.48504	25	103.6	0.467606	1.06399	40.12	0.245973	0.5	1
1137	1000	6937.84	6937.84	0.000756414	10.0621	17.9514	0.00308776	1011	959.828	877	826.552	450	0.147693	2.90958	2.76188	5.983	25.5	450	0.391884	33.1482	26.17	71.96	3.43416	2.47122	25	103.6	0.480343	1.06399	40.12	0.251588	0.5	1
1138	1000	6914.52	6914.52	0.000703071	10.0477	16.509	0.00307637	1002	959.949	877	823.587	450	0.120958	2.87398	2.75302	5.969	25.48	450	0.369859	33.5522	26.31	72.09	3.46594	2.4986	25	103.3	0.447667	1.06399	40.12	0.237086	0.5	1
1139	1000	6924.45	6924.45	0.000703918	10.2383	16.5368	0.00307962	1001	960.067	876	824.045	450	0.117912	2.87524	2.75732	5.956	25.46	450	0.385597	33.2123	26.17	72.03	3.43416	2.47362	25	103.4	0.470931	1.06399	40.12	0.247443	0.5	1
1140	1000	6889.15	6889.15	0.000705762	10.045	16.5988	0.00306816	1003	960.19	877	819.204	450	0.12269	2.86629	2.7436	5.929	25.46	450	0.342028	34.1631	26.54	72.16	3.5188	2.53916	25	103	0.40753	1.06399	40.12	0.218824	0.5	1
1141	1000	6931.15	6931.15	0.000726783	10.1385	17.1742	0.00307311	1006	960.322	877	825.563	450	0.13171	2.89239	2.76068	6.016	25.46	450	0.386388	33.1802	26.17	71.96	3.43416	2.47122	25	103.5	0.472112	1.06399	40.12	0.247965	0.5	1
1142	1000	6914.52	6914.52	0.000741698	10.1325	17.5908	0.00306934	1009	960.461	877	822.928	450	0.139621	2.89406	2.75444	5.983	25.45	450	0.367653	33.5522	26.31	72.09	3.46594	2.4986	25	103.3	0.44444	1.06399	40.12	0.235635	0.5	1
1143	1000	6922.83	6922.83	0.000708666	10.1606	16.686	0.00307634	1003	960.584	877	824.184	450	0.122158	2.88031	2.75815	5.962	25.45	450	0.37721	33.3657	26.24	72.06	3.45001	2.48608	25	103.4	0.458482	1.06399	40.12	0.241921	0.5	1
1144	1000	6897.66	6897.66	0.000694725	10.1395	16.3169	0.00306726	1001	960.699	877	824.445	450	0.115642	2.86411	2.74847	5.969	25.47	450	0.378218	33.3413	26.17	72.03	3.43416	2.47362	25	103	0.459971	1.06399	40.12	0.242584	0.5	1
1145	1000	6917.75	6917.75	0.000696591	10.193	16.3705	0.00306923	1001	960.815	877	824.85	450	0.115647	2.87246	2.75681	6.003	25.46	450	0.382702	33.2445	26.17	72.3	3.43416	2.48289	25	103.3	0.466621	1.06399	40.12	0.245536	0.5	1
1146	1000	6915.44	6915.44	0.000701811	10.2133	16.5243	0.00306183	1002	960.933	877	823.017	450	0.118145	2.87437	2.75622	6.023	25.44	450	0.370347	33.464	26.27	71.99	3.45683	2.48857	25	103.3	0.448382	1.06399	40.12	0.237406	0.5	1
1147	1000	6948.92	6948.92	0.000716318	10.2781	16.9094	0.00308093	1004	961.057	877	824.131	450	0.124141	2.89404	2.7699	5.996	25.44	450	0.380328	33.3028	26.27	71.99	3.45683	2.48857	25	103.8	0.463097	1.06399	40.12	0.243973	0.5	1
1148	1000	6936.22	6936.22	0.00073171	10.2872	17.3484	0.00306676	1007	961.189	877	823.904	450	0.132189	2.89739	2.7652	6.05	25.44	450	0.378653	33.3013	26.24	72.03	3.45001	2.48504	25	103.6	0.460615	1.06399	40.12	0.24287	0.5	1
1149	1000	6922.83	6922.83	0.000741329	10.1381	17.6256	0.00305392	1010	961.329	878	824.948	450	0.140169	2.90041	2.76024	6.104	25.45	450	0.374462	33.3657	26.24	72.03	3.45001	2.48504	25	103.4	0.454428	1.06399	40.12	0.240112	0.5	1
1150	1000	6944.54	6944.54	0.000732194	10.1743	17.3559	0.00308216	1008	961.464	878	826.832	450	0.134444	2.90374	2.7693	5.976	25.44	450	0.389763	33.1163	26.17	72.09	3.43416	2.47568	25	103.7	0.47716	1.06399	40.12	0.250189	0.5	1
1151	1000	6942.92	6942.92	0.000703703	10.2062	16.5962	0.00306339	1003	961.584	878	825.397	450	0.119625	2.88866	2.76904	6.09	25.44	450	0.379794	33.2691	26.24	71.96	3.45001	2.48263	25	103.7	0.462305	1.06399	40.12	0.243622	0.5	1
1152	1000	6907.13	6907.13	0.000733486	10.1582	17.4154	0.00306606	1009	961.719	878	823.082	450	0.135857	2.89097	2.75511	5.983	25.45	450	0.362814	33.651	26.34	71.96	3.47279	2.49902	25	103.2	0.437387	1.06399	40.12	0.232456	0.5	1
1153	1000	6928.83	6928.83	0.000741205	10.1932	17.6058	0.00309651	1010	961.858	878	825.022	450	0.138767	2.90292	2.76416	5.841	25.44	450	0.377598	33.3993	26.27	71.99	3.45683	2.48857	25	103.5	0.459054	1.06399	40.12	0.242176	0.5	1
1154	1000	6916.14	6916.14	0.00071725	10.2151	16.9799	0.00306684	1006	961.985	878	824.455	450	0.126639	2.88613	2.75949	5.983	25.43	450	0.373574	33.398	26.24	71.99	3.45001	2.48366	25	103.3	0.453121	1.06399	40.12	0.239529	0.5	1
1155	1000	6917.75	6917.75	0.000717241	10.2346	16.9815	0.0030702	1006	962.111	878	825.41	450	0.126305	2.8868	2.7605	5.956	25.42	450	0.380875	33.2445	26.17	71.93	3.43416	2.47019	25	103.3	0.463907	1.06399	40.12	0.244333	0.5	1
1156	1000	6922.83	6922.83	0.000739995	10.1133	17.6128	0.00306504	1011	962.251	879	825.992	450	0.140394	2.90328	2.76289	6.003	25.42	450	0.374411	33.3657	26.24	71.93	3.45001	2.48159	25	103.4	0.454353	1.06399	40.12	0.240079	0.5	1
1157	1000	6950.31	6950.31	0.000725864	10.3281	17.2196	0.00308037	1007	962.381	878	825.677	450	0.129014	2.90327	2.77426	5.983	25.42	450	0.385746	33.1715	26.21	71.93	3.44321	2.4767	25	103.8	0.471155	1.06399	40.12	0.247542	0.5	1
1158	1000	6916.14	6916.14	0.000716517	10.1345	16.9725	0.00307176	1007	962.509	879	825.913	450	0.12801	2.889	2.76099	5.962	25.44	450	0.374642	33.398	26.24	71.99	3.45001	2.48366	25	103.3	0.454693	1.06399	40.12	0.240231	0.5	1
1159	1000	6911.06	6911.06	0.000743754	10.1815	17.7606	0.00303231	1012	962.65	879	825.993	450	0.141883	2.90121	2.75933	6.198	25.44	450	0.375577	33.2767	26.17	71.89	3.43416	2.46881	25	103.2	0.456072	1.06399	40.12	0.240846	0.5	1
1160	1000	6903.44	6903.44	0.000753885	9.98839	17.9963	0.00308406	1015	962.8	880	827.683	450	0.149911	2.9066	2.75669	5.848	25.44	450	0.3762	33.3968	26.21	71.89	3.44321	2.47532	25	103.1	0.45699	1.06399	40.12	0.241256	0.5	1
1161	1000	6930.22	6930.22	0.000739792	10.2234	17.6251	0.00307574	1011	962.939	879	826.361	450	0.138562	2.90638	2.76782	5.956	25.42	450	0.380428	33.2677	26.21	71.89	3.44321	2.47532	25	103.5	0.463244	1.06399	40.12	0.244039	0.5	1
1162	1000	6916.14	6916.14	0.00073809	10.2694	17.6349	0.0030176	1011	963.077	879	824.429	450	0.137883	2.90047	2.76259	6.285	25.42	450	0.367118	33.398	26.24	71.96	3.45001	2.48263	25	103.3	0.443658	1.06399	40.12	0.235284	0.5	1
1163	1000	6924.45	6924.45	0.000761149	10.2226	18.1894	0.0031147	1015	963.226	879	827.279	450	0.149142	2.91545	2.76631	5.693	25.42	450	0.387995	33.2123	26.17	71.86	3.43416	2.46778	25	103.4	0.474514	1.06399	40.12	0.249024	0.5	1
1164	1000	6917.75	6917.75	0.000743437	10.2794	17.7559	0.00306023	1012	963.366	879	826.006	450	0.139962	2.90402	2.76406	6.009	25.41	450	0.379155	33.2445	26.17	71.86	3.43416	2.46778	25	103.3	0.461359	1.06399	40.12	0.243201	0.5	1
1165	1000	6936.22	6936.22	0.000666823	10.1698	15.6465	0.00306353	999	963.468	880	827.166	450	0.102528	2.87437	2.77184	6.05	25.42	450	0.377298	33.3013	26.24	72.09	3.45001	2.48711	25	103.6	0.458612	1.06399	40.12	0.241979	0.5	1
1166	1000	6930.22	6930.22	0.000699679	10.3229	16.547	0.00307574	1004	963.585	879	825.956	450	0.116519	2.88626	2.76974	5.956	25.42	450	0.380428	33.2677	26.21	71.93	3.44321	2.4767	25	103.5	0.463244	1.06399	40.12	0.244039	0.5	1
1167	1000	6938.54	6938.54	0.000717153	10.1808	17.0094	0.00309873	1008	963.713	880	829.098	450	0.127836	2.90123	2.7734	5.834	25.42	450	0.392555	33.0828	26.14	71.89	3.42738	2.46395	25	103.6	0.481352	1.06399	40.12	0.25203	0.5	1
1168	1000	6937.84	6937.84	0.00070571	10.2192	16.7201	0.00307485	1006	963.834	880	828.174	450	0.121699	2.89519	2.77349	5.983	25.42	450	0.386222	33.1482	26.17	71.89	3.43416	2.46881	25	103.6	0.471864	1.06399	40.12	0.247855	0.5	1
1169	1000	6927.21	6927.21	0.000704462	10.2072	16.6795	0.0030872	1006	963.956	880	825.618	450	0.121163	2.89075	2.76959	5.875	25.42	450	0.368373	33.5535	26.34	72.03	3.47279	2.50145	25	103.5	0.445492	1.06399	40.12	0.236109	0.5	1
1170	1000	6890.05	6890.05	0.000683851	10.1765	16.1376	0.00306275	1003	964.067	880	825.957	450	0.111593	2.86667	2.75507	5.915	25.41	450	0.369189	33.4617	26.21	71.89	3.44321	2.47532	25	102.9	0.446686	1.06399	40.12	0.236645	0.5	1
1171	1000	6936.92	6936.92	0.000665983	10.2678	15.6374	0.00307605	999	964.168	880	827.462	450	0.10052	2.87466	2.77414	5.983	25.43	450	0.382524	33.2356	26.21	72.03	3.44321	2.48014	25	103.6	0.466356	1.06399	40.12	0.245419	0.5	1
1172	1000	6950.31	6950.31	0.000667134	10.1517	15.6701	0.00307565	1000	964.271	881	829.352	450	0.103308	2.88309	2.77978	6.023	25.43	450	0.385651	33.1715	26.21	71.99	3.44321	2.47876	25	103.8	0.471012	1.06399	40.12	0.247479	0.5	1
1173	1000	6922.14	6922.14	0.000647562	10.1713	15.1914	0.00301059	997	964.365	881	826.481	450	0.0939782	2.86279	2.76881	6.346	25.42	450	0.364721	33.4316	26.27	71.96	3.45683	2.48753	25	103.4	0.440162	1.06399	40.12	0.233709	0.5	1
1174	1000	6924.45	6924.45	0.000697874	10.1412	16.5294	0.00307052	1006	964.485	881	829.044	450	0.119591	2.8896	2.77001	5.983	25.43	450	0.382982	33.2123	26.17	71.93	3.43416	2.47019	25	103.4	0.467037	1.06399	40.12	0.245721	0.5	1
1175	1000	6922.14	6922.14	0.000714207	10.1575	16.9854	0.0030695	1009	964.612	881	827.463	450	0.127822	2.89725	2.76943	5.983	25.43	450	0.37232	33.4316	26.27	72.03	3.45683	2.48995	25	103.4	0.451278	1.06399	40.12	0.238704	0.5	1
1176	1000	7023.96	7023.96	0.000707562	10.3176	16.7588	0.00312391	1006	964.733	881	831.658	450	0.120589	2.93113	2.81054	5.915	25.42	450	0.409651	32.8237	26.21	72.09	3.44321	2.48221	25	104.9	0.507312	1.06399	40.12	0.263319	0.5	1
1177	1000	6923.53	6923.53	0.000686135	10.2403	16.2645	0.00301912	1004	964.846	881	827.304	450	0.112774	2.88347	2.77069	6.306	25.43	450	0.372365	33.2999	26.21	71.96	3.44321	2.47773	25	103.4	0.451344	1.06399	40.12	0.238733	0.5	1
1178	1000	6890.97	6890.97	0.000727135	10.1965	17.3967	0.00302343	1012	964.981	881	826.966	450	0.134789	2.89278	2.75799	6.178	25.42	450	0.368954	33.3737	26.17	71.93	3.43416	2.47019	25	102.9	0.446342	1.06399	40.12	0.23649	0.5	1
1179	1000	6930.22	6930.22	0.000747811	10.1463	17.981	0.00301095	1016	965.127	882	828.719	450	0.146669	2.92075	2.77409	6.366	25.42	450	0.372414	33.2677	26.21	71.96	3.44321	2.47773	25	103.5	0.451416	1.06399	40.12	0.238766	0.5	1
1180	1000	6949.61	6949.61	0.000744103	10.3226	17.8485	0.003055	1014	965.268	881	827.781	450	0.140891	2.92316	2.78227	6.131	25.41	450	0.378865	33.2371	26.24	72.03	3.45001	2.48504	25	103.8	0.460929	1.06399	40.12	0.24301	0.5	1
1181	1000	6957.93	6957.93	0.000705619	10.3267	16.7607	0.00308915	1007	965.389	881	829.589	450	0.120449	2.90646	2.78601	5.949	25.42	450	0.392903	33.0525	26.17	71.93	3.43416	2.47019	25	103.9	0.481875	1.06399	40.12	0.25226	0.5	1
1182	1000	6936.92	6936.92	0.000759101	10.3259	18.259	0.00307134	1017	965.537	881	828.217	450	0.148514	2.92645	2.77794	6.023	25.44	450	0.382426	33.2356	26.21	71.99	3.44321	2.47876	25	103.6	0.46621	1.06399	40.12	0.245354	0.5	1
1183	1000	6923.53	6923.53	0.000740723	10.3381	17.773	0.00305316	1014	965.676	881	827.253	450	0.139185	2.91219	2.773	6.07	25.41	450	0.375612	33.2999	26.21	71.96	3.44321	2.47773	25	103.4	0.456124	1.06399	40.12	0.240869	0.5	1
1184	1000	6943.61	6943.61	0.000698031	10.3894	16.5935	0.00305825	1006	965.792	881	827.859	450	0.116145	2.8976	2.78145	6.104	25.42	450	0.381396	33.2035	26.21	71.93	3.44321	2.4767	25	103.7	0.46468	1.06399	40.12	0.244676	0.5	1
1185	1000	6937.84	6937.84	0.000652693	10.2353	15.3403	0.00305903	999	965.888	882	829.865	450	0.0955688	2.87504	2.77947	6.083	25.42	450	0.384235	33.1482	26.17	71.89	3.43416	2.46881	25	103.6	0.468901	1.06399	40.12	0.246546	0.5	1
1186	1000	6910.13	6910.13	0.000649967	10.2081	15.2782	0.00304782	999	965.983	882	828.461	450	0.0949131	2.86356	2.76865	6.097	25.44	450	0.373303	33.3644	26.21	71.99	3.44321	2.47876	25	103.2	0.452723	1.06399	40.12	0.23935	0.5	1
1187	1000	6936.22	6936.22	0.000663444	10.2392	15.6211	0.00308539	1001	966.084	882	829.231	450	0.100753	2.88012	2.77937	5.922	25.43	450	0.380471	33.3013	26.24	71.99	3.45001	2.48366	25	103.6	0.463308	1.06399	40.12	0.244067	0.5	1
1188	1000	6910.13	6910.13	0.000699665	10.229	16.6472	0.00306257	1008	966.204	882	828.448	450	0.12015	2.88936	2.76921	5.983	25.42	450	0.374169	33.3644	26.21	72.03	3.44321	2.48014	25	103.2	0.453997	1.06399	40.12	0.23992	0.5	1
1189	1000	6911.75	6911.75	0.000694117	10.2628	16.5109	0.00304803	1007	966.321	882	829.232	450	0.116967	2.88717	2.7702	6.09	25.43	450	0.380238	33.2111	26.14	71.89	3.42738	2.46395	25	103.2	0.462963	1.06399	40.12	0.243914	0.5	1
1190	1000	6908.75	6908.75	0.00071584	10.2496	17.0894	0.00307897	1011	966.449	882	827.688	450	0.128044	2.89738	2.76933	5.875	25.42	450	0.37	33.4964	26.27	71.89	3.45683	2.48511	25	103.2	0.447874	1.06399	40.12	0.237178	0.5	1
1191	1000	6909.44	6909.44	0.000627014	10.1247	14.6491	0.00305917	996	966.534	883	829.503	450	0.0846978	2.85467	2.76998	6.023	25.44	450	0.37159	33.4303	26.24	71.96	3.45001	2.48263	25	103.2	0.450205	1.06399	40.12	0.238223	0.5	1
1192	1000	6942.92	6942.92	0.000607666	10.3468	14.1108	0.00306861	991	966.604	882	828.848	450	0.0704641	2.8541	2.78364	6.057	25.44	450	0.380442	33.2691	26.24	72.06	3.45001	2.48608	25	103.7	0.463265	1.06399	40.12	0.244048	0.5	1
1193	1000	6943.61	6943.61	0.000602073	10.352	13.9517	0.00307592	990	966.671	882	829.454	450	0.0673879	2.85151	2.78412	6.023	25.45	450	0.385077	33.2035	26.21	71.99	3.44321	2.47876	25	103.7	0.470157	1.06399	40.12	0.247101	0.5	1
1194	1000	6929.53	6929.53	0.000639688	10.3411	14.998	0.00307344	997	966.759	882	828.493	450	0.0871788	2.86585	2.77867	5.989	25.44	450	0.377924	33.3334	26.24	71.93	3.45001	2.48159	25	103.5	0.459537	1.06399	40.12	0.242391	0.5	1
1195	1000	6909.44	6909.44	0.000665435	10.3464	15.742	0.00304216	1002	966.86	882	827.342	450	0.101007	2.87187	2.77086	6.131	25.44	450	0.369523	33.4303	26.24	71.89	3.45001	2.48021	25	103.2	0.447175	1.06399	40.12	0.236864	0.5	1
1196	1000	6922.14	6922.14	0.000710928	10.212	16.9824	0.0030659	1011	966.986	883	829.227	450	0.126745	2.90299	2.77625	6.016	25.44	450	0.372347	33.4316	26.27	71.99	3.45683	2.48857	25	103.4	0.451318	1.06399	40.12	0.238722	0.5	1
1197	1000	6908.75	6908.75	0.000725994	10.2756	17.4729	0.00298898	1014	967.121	883	827.509	450	0.134734	2.90597	2.77124	6.487	25.46	450	0.360967	33.4964	26.27	71.96	3.45683	2.48753	25	103.2	0.434706	1.06399	40.12	0.231243	0.5	1
1198	1000	6942.22	6942.22	0.000729321	10.288	17.4992	0.00306947	1014	967.256	883	829.769	450	0.134999	2.92005	2.78505	6.07	25.46	450	0.378322	33.3349	26.27	71.99	3.45683	2.48857	25	103.7	0.460125	1.06399	40.12	0.242652	0.5	1
1199	1000	6903.44	6903.44	0.000691869	10.0886	16.4742	0.00305658	1009	967.376	884	830.97	450	0.11954	2.88942	2.76988	6.043	25.46	450	0.373783	33.3968	26.21	71.93	3.44321	2.4767	25	103.1	0.453429	1.06399	40.12	0.239666	0.5	1
1200	1000	6935.53	6935.53	0.00072826	10.2909	17.4561	0.00309625	1014	967.51	883	829.912	450	0.134137	2.91724	2.7831	5.882	25.46	450	0.380062	33.3671	26.27	71.93	3.45683	2.4865	25	103.6	0.462702	1.06399	40.12	0.243798	0.5	1
1201	1000	6949.61	6949.61	0.000723985	10.4121	17.4172	0.00301189	1013	967.641	883	829.113	450	0.13114	2.92028	2.78914	6.454	25.46	450	0.375911	33.2371	26.24	71.96	3.45001	2.48263	25	103.8	0.456564	1.06399	40.12	0.241066	0.5	1
1202	1000	6915.44	6915.44	0.000720244	10.326	17.2766	0.00305924	1013	967.771	883	828.638	450	0.130119	2.90592	2.7758	6.07	25.47	450	0.371417	33.464	26.27	71.99	3.45683	2.48857	25	103.3	0.449952	1.06399	40.12	0.23811	0.5	1
1203	1000	6902.75	6902.75	0.000702168	10.3634	16.8226	0.00301078	1010	967.892	883	827.702	450	0.120917	2.89199	2.77108	6.332	25.46	450	0.365134	33.4628	26.24	71.89	3.45001	2.48021	25	103.1	0.440764	1.06399	40.12	0.23398	0.5	1
1204	1000	6922.83	6922.83	0.000704046	10.3949	16.8542	0.00303915	1010	968.013	883	828.746	450	0.120922	2.90041	2.77949	6.218	25.47	450	0.37359	33.3657	26.24	71.89	3.45001	2.48021	25	103.4	0.453145	1.06399	40.12	0.239539	0.5	1
1205	1000	6929.53	6929.53	0.000654666	10.4199	15.485	0.00304164	1001	968.108	883	828.975	450	0.0948207	2.87734	2.78252	6.231	25.48	450	0.375912	33.3334	26.24	71.89	3.45001	2.48021	25	103.5	0.456565	1.06399	40.12	0.241067	0.5	1
1206	1000	6942.22	6942.22	0.000672402	10.3062	15.9813	0.003038	1005	968.214	884	830.3	450	0.10624	2.89413	2.78789	6.279	25.47	450	0.374917	33.3349	26.27	71.93	3.45683	2.4865	25	103.7	0.455098	1.06399	40.12	0.240412	0.5	1
1207	1000	6904.36	6904.36	0.000685165	10.2219	16.3089	0.00307295	1008	968.328	884	831.391	450	0.113949	2.88694	2.77299	5.962	25.48	450	0.380972	33.309	26.17	71.86	3.43416	2.46778	25	103.1	0.464052	1.06399	40.12	0.244397	0.5	1
1208	1000	6923.53	6923.53	0.000686919	10.4295	16.3624	0.00307561	1007	968.439	883	829.591	450	0.111066	2.89208	2.78102	5.989	25.47	450	0.381262	33.2999	26.21	71.86	3.44321	2.47429	25	103.4	0.464481	1.06399	40.12	0.244588	0.5	1
1209	1000	6943.61	6943.61	0.00066101	10.4564	15.62	0.0031053	1002	968.536	883	830.64	450	0.0966666	2.88607	2.78941	5.868	25.48	450	0.39026	33.2035	26.21	71.93	3.44321	2.4767	25	103.7	0.477906	1.06399	40.12	0.250517	0.5	1
1210	1000	6956.31	6956.31	0.000662092	10.3403	15.6526	0.00310292	1003	968.635	884	832.113	450	0.0994499	2.89424	2.79479	5.929	25.49	450	0.390385	33.2051	26.24	71.89	3.45001	2.48021	25	103.9	0.478093	1.06399	40.12	0.250599	0.5	1
1211	1000	6903.44	6903.44	0.000673485	10.3076	16.0233	0.003046	1006	968.742	884	830.185	450	0.107	2.88083	2.77383	6.151	25.5	450	0.374368	33.3968	26.21	71.89	3.44321	2.47532	25	103.1	0.45429	1.06399	40.12	0.240051	0.5	1
1212	1000	6917.75	6917.75	0.00069132	10.1866	16.5109	0.00305657	1010	968.86	885	832.874	450	0.118393	2.89828	2.77989	6.124	25.5	450	0.383085	33.2445	26.17	71.83	3.43416	2.46675	25	103.3	0.46719	1.06399	40.12	0.245789	0.5	1
1213	1000	6928.83	6928.83	0.00076421	10.2137	18.5259	0.00307632	1023	969.016	885	831.974	450	0.155607	2.94029	2.78468	6.03	25.5	450	0.377973	33.3993	26.27	71.96	3.45683	2.48753	25	103.5	0.459609	1.06399	40.12	0.242423	0.5	1
1214	1000	6943.61	6943.61	0.00072126	10.2522	17.3272	0.00308716	1015	969.148	885	833.315	450	0.132448	2.92352	2.79107	6.003	25.5	450	0.388983	33.2035	26.21	71.86	3.44321	2.47429	25	103.7	0.475992	1.06399	40.12	0.249675	0.5	1
1215	1000	6923.53	6923.53	0.000685829	10.2616	16.3754	0.00305391	1009	969.263	885	832.149	450	0.114453	2.89783	2.78338	6.157	25.5	450	0.380023	33.2999	26.21	71.93	3.44321	2.4767	25	103.4	0.462644	1.06399	40.12	0.243772	0.5	1
1216	1000	6916.83	6916.83	0.000668454	10.2303	15.8609	0.00309345	1006	969.368	885	832.742	450	0.105406	2.88642	2.78101	5.908	25.52	450	0.38433	33.3321	26.21	71.89	3.44321	2.47532	25	103.3	0.469043	1.06399	40.12	0.246609	0.5	1
1217	1000	6935.53	6935.53	0.000659055	10.288	15.6102	0.00308518	1004	969.468	885	832.085	450	0.099634	2.88847	2.78883	6.003	25.51	450	0.381103	33.3671	26.27	71.93	3.45683	2.4865	25	103.6	0.464246	1.06399	40.12	0.244484	0.5	1
1218	1000	6937.84	6937.84	0.000664685	10.3181	15.7804	0.00307399	1005	969.57	885	833.254	450	0.102258	2.89231	2.79005	6.07	25.5	450	0.390137	33.1482	26.17	71.83	3.43416	2.46675	25	103.6	0.477721	1.06399	40.12	0.250436	0.5	1
1219	1000	6886.85	6886.85	0.000648683	10.2615	15.363	0.00304612	1003	969.666	885	824.609	450	0.0955012	2.86534	2.76984	6.124	25.52	450	0.333184	34.3886	26.64	72.13	3.54203	2.55486	25	103	0.395036	1.06399	40.12	0.213035	0.5	1
1220	1000	6942.92	6942.92	0.000653844	10.3537	15.482	0.00307786	1003	969.762	885	832.395	450	0.0960036	2.88866	2.79266	6.07	25.51	450	0.385016	33.2691	26.24	71.93	3.45001	2.48159	25	103.7	0.470066	1.06399	40.12	0.247061	0.5	1
1221	1000	6909.44	6909.44	0.000645062	10.318	15.2538	0.00306302	1002	969.854	885	831.21	450	0.0923994	2.87187	2.77947	6.07	25.51	450	0.375331	33.4303	26.24	71.89	3.45001	2.48021	25	103.2	0.455709	1.06399	40.12	0.240684	0.5	1
1222	1000	6911.06	6911.06	0.000623058	10.3276	14.6378	0.0030696	998	969.935	885	832.401	450	0.0806889	2.86108	2.78039	6.043	25.52	450	0.384101	33.2767	26.17	71.86	3.43416	2.46778	25	103.2	0.468702	1.06399	40.12	0.246458	0.5	1
1223	1000	6908.75	6908.75	0.000644783	10.3402	15.249	0.00306636	1002	970.027	885	830.776	450	0.0918941	2.87158	2.77969	6.057	25.52	450	0.373086	33.4964	26.27	71.89	3.45683	2.48511	25	103.2	0.452403	1.06399	40.12	0.239207	0.5	1
1224	1000	6921.67	6921.67	0.000651392	10.3853	15.4425	0.00305947	1003	970.121	885	826.354	450	0.0946733	2.87982	2.78515	6.137	25.52	450	0.346454	34.0876	26.58	72.2	3.52807	2.54727	25	103.5	0.413829	1.06399	40.12	0.221723	0.5	1
1225	1000	6943.61	6943.61	0.000631205	10.4202	14.8634	0.00308139	999	970.205	885	832.773	450	0.0831796	2.87743	2.79425	6.07	25.53	450	0.389769	33.2035	26.21	71.86	3.44321	2.47429	25	103.7	0.477169	1.06399	40.12	0.250193	0.5	1
1226	1000	6916.14	6916.14	0.000606561	10.2473	14.2005	0.00305378	996	970.279	886	832.788	450	0.074005	2.85744	2.78344	6.178	25.54	450	0.377169	33.398	26.24	71.93	3.45001	2.48159	25	103.3	0.458421	1.06399	40.12	0.241894	0.5	1
1227	1000	6929.53	6929.53	0.000629732	10.2963	14.8599	0.00304161	1000	970.364	886	832.724	450	0.0854335	2.87447	2.78904	6.272	25.52	450	0.377824	33.3334	26.24	71.86	3.45001	2.47918	25	103.5	0.45939	1.06399	40.12	0.242325	0.5	1
1228	1000	6928.83	6928.83	0.00080063	10.4565	19.6126	0.0030663	1030	970.535	885	831.043	450	0.171405	2.96041	2.789	6.124	25.53	450	0.378173	33.3993	26.27	71.89	3.45683	2.48511	25	103.5	0.459905	1.06399	40.12	0.242554	0.5	1
1229	1000	6896.74	6896.74	0.000769208	10.2793	18.7555	0.00304852	1026	970.694	886	832.364	450	0.158677	2.93525	2.77658	6.157	25.54	450	0.375024	33.4292	26.21	72.16	3.44321	2.48462	25	103	0.455256	1.06399	40.12	0.240482	0.5	1
1230	1000	6913.83	6913.83	0.000737865	10.3171	17.8708	0.00306663	1020	970.835	886	831.153	450	0.141407	2.92532	2.78391	6.09	25.54	450	0.368377	33.6185	26.34	71.96	3.47279	2.49902	25	103.3	0.445498	1.06399	40.12	0.236111	0.5	1
1231	1000	6923.53	6923.53	0.0007387	10.3816	17.9241	0.00303904	1020	970.977	886	832.712	450	0.1412	2.92942	2.78822	6.292	25.54	450	0.380114	33.2999	26.21	71.99	3.44321	2.47876	25	103.4	0.462778	1.06399	40.12	0.243832	0.5	1
1232	1000	6950.31	6950.31	0.000708181	10.2782	17.0581	0.00305714	1015	971.104	887	835.269	450	0.126923	2.92634	2.79941	6.252	25.54	450	0.388832	33.1715	26.21	71.93	3.44321	2.4767	25	103.8	0.475766	1.06399	40.12	0.249576	0.5	1
1233	1000	6904.36	6904.36	0.000719806	10.3953	17.417	0.00302748	1017	971.235	886	832.425	450	0.131449	2.91272	2.78127	6.312	25.54	450	0.378222	33.309	26.17	71.89	3.43416	2.46881	25	103.1	0.459977	1.06399	40.12	0.242587	0.5	1
1234	1000	6934.6	6934.6	0.000711749	10.4245	17.1494	0.00308106	1015	971.361	886	832.054	450	0.125893	2.91972	2.79383	6.057	25.54	450	0.377786	33.455	26.31	72.3	3.46594	2.50587	25	103.6	0.459333	1.06399	40.12	0.2423	0.5	1
1235	1000	6907.83	6907.83	0.000703336	10.244	16.9237	0.00307238	1015	971.486	887	832.901	450	0.125046	2.90845	2.7834	6.057	25.56	450	0.371544	33.5847	26.31	71.96	3.46594	2.49409	25	103.2	0.450139	1.06399	40.12	0.238194	0.5	1
1236	1000	7036.65	7036.65	0.000677133	10.456	16.149	0.00312483	1008	971.593	887	837.954	450	0.106581	2.94226	2.83568	6.077	25.55	450	0.416937	32.826	26.24	71.96	3.45001	2.48263	25	105.1	0.518534	1.06399	40.12	0.268138	0.5	1
1237	1000	6923.53	6923.53	0.00067712	10.4731	16.2119	0.00306136	1009	971.7	886	832.801	450	0.107433	2.89783	2.7904	6.171	25.56	450	0.383891	33.2999	26.21	71.96	3.44321	2.47773	25	103.4	0.46839	1.06399	40.12	0.24632	0.5	1
1238	1000	6909.44	6909.44	0.000631683	10.1674	14.9595	0.00303818	1003	971.79	888	834.92	450	0.0897102	2.87474	2.78503	6.299	25.58	450	0.375594	33.4303	26.24	71.86	3.45001	2.47918	25	103.2	0.456097	1.06399	40.12	0.240857	0.5	1
1239	1000	6942.22	6942.22	0.000640089	10.3779	15.1789	0.0030627	1003	971.88	887	834.016	450	0.0898774	2.88838	2.7985	6.225	25.57	450	0.382812	33.3349	26.27	71.93	3.45683	2.4865	25	103.7	0.466784	1.06399	40.12	0.245609	0.5	1
1240	1000	6921.21	6921.21	0.000649036	10.3516	15.431	0.00306416	1005	971.975	887	832.854	450	0.0950895	2.88538	2.79029	6.157	25.57	450	0.374055	33.5197	26.31	72.03	3.46594	2.49652	25	103.4	0.453829	1.06399	40.12	0.239845	0.5	1
1241	1000	6902.05	6902.05	0.000685485	10.3947	16.5161	0.00299464	1012	972.089	887	831.649	450	0.114596	2.89743	2.78284	6.555	25.58	450	0.365603	33.5289	26.27	71.96	3.45683	2.48753	25	103.1	0.441447	1.06399	40.12	0.234288	0.5	1
1242	1000	6922.83	6922.83	0.000698384	10.212	16.7945	0.00308925	1015	972.212	888	835.967	450	0.123226	2.91477	2.79154	6.023	25.59	450	0.385586	33.3657	26.24	71.93	3.45001	2.48159	25	103.4	0.470915	1.06399	40.12	0.247436	0.5	1
1243	1000	6916.14	6916.14	0.000703034	10.2672	16.9776	0.00303482	1016	972.338	888	834.686	450	0.125623	2.91482	2.7892	6.339	25.58	450	0.376737	33.398	26.24	71.89	3.45001	2.48021	25	103.3	0.457784	1.06399	40.12	0.24161	0.5	1
1244	1000	6935.53	6935.53	0.000726849	10.4804	17.6514	0.00303589	1019	972.472	887	833.056	450	0.134244	2.93162	2.79738	6.386	25.58	450	0.378373	33.3671	26.27	71.93	3.45683	2.4865	25	103.6	0.4602	1.06399	40.12	0.242686	0.5	1
1245	1000	6908.75	6908.75	0.000696458	10.4488	16.8062	0.00303479	1014	972.591	887	832.395	450	0.119012	2.90597	2.78696	6.339	25.6	450	0.37297	33.4964	26.27	71.89	3.45683	2.48511	25	103.2	0.452232	1.06399	40.12	0.239131	0.5	1
1246	1000	6922.14	6922.14	0.000648238	10.2916	15.4159	0.00308048	1006	972.687	888	835.207	450	0.0959297	2.88863	2.7927	6.097	25.61	450	0.382216	33.4316	26.27	71.93	3.45683	2.4865	25	103.4	0.465899	1.06399	40.12	0.245217	0.5	1
1247	1000	6930.22	6930.22	0.000654375	10.4939	15.6094	0.00306328	1006	972.783	887	834.099	450	0.095766	2.89201	2.79624	6.198	25.58	450	0.386741	33.2677	26.21	71.86	3.44321	2.47429	25	103.5	0.472639	1.06399	40.12	0.248197	0.5	1
1248	1000	6929.53	6929.53	0.000648693	10.3183	15.4186	0.00309923	1006	972.879	888	835.968	450	0.0954811	2.89172	2.79624	5.989	25.6	450	0.388948	33.3334	26.24	71.86	3.45001	2.47918	25	103.5	0.47594	1.06399	40.12	0.249652	0.5	1
1249	1000	6902.75	6902.75	0.000629653	10.3443	14.9516	0.0030279	1003	972.965	888	833.952	450	0.0862486	2.87195	2.7857	6.366	25.6	450	0.373722	33.4628	26.24	71.86	3.45001	2.47918	25	103.1	0.453338	1.06399	40.12	0.239626	0.5	1
1250	1000	6908.75	6908.75	0.000630097	10.3053	14.9034	0.00309945	1003	973.051	888	835.037	450	0.0860764	2.87445	2.78837	5.949	25.62	450	0.38188	33.4964	26.27	71.96	3.45683	2.48753	25	103.2	0.465399	1.06399	40.12	0.244995	0.5	1
1251	1000	6916.14	6916.14	0.000641628	10.3658	15.262	0.00306299	1005	973.143	888	834.893	450	0.0916594	2.88326	2.7916	6.191	25.61	450	0.381693	33.398	26.24	71.86	3.45001	2.47918	25	103.3	0.465122	1.06399	40.12	0.244872	0.5	1
1252	1000	6943.61	6943.61	0.000649566	10.4121	15.4675	0.00308577	1006	973.237	888	836.382	450	0.0946398	2.8976	2.80296	6.124	25.61	450	0.394418	33.2035	26.21	71.86	3.44321	2.47429	25	103.7	0.484155	1.06399	40.12	0.253259	0.5	1
1253	1000	6916.83	6916.83	0.000663381	10.3971	15.8784	0.00306329	1009	973.34	888	835.231	450	0.102611	2.89503	2.79242	6.191	25.61	450	0.385001	33.3321	26.21	71.89	3.44321	2.47532	25	103.3	0.470042	1.06399	40.12	0.247051	0.5	1
1254	1000	6902.75	6902.75	0.0006291	10.3876	14.9243	0.00305866	1003	973.425	888	834.359	450	0.0849279	2.87195	2.78702	6.191	25.62	450	0.378477	33.4628	26.24	71.86	3.45001	2.47918	25	103.1	0.460355	1.06399	40.12	0.242755	0.5	1
1255	1000	6910.13	6910.13	0.000607783	10.4179	14.334	0.00305292	999	973.498	888	834.773	450	0.0733097	2.86356	2.79025	6.238	25.61	450	0.382092	33.3644	26.21	71.83	3.44321	2.47326	25	103.2	0.465715	1.06399	40.12	0.245135	0.5	1
1256	1000	6916.83	6916.83	0.000591853	10.259	13.8611	0.00308134	997	973.565	889	837.161	450	0.067432	2.8606	2.79316	6.097	25.63	450	0.38827	33.3321	26.21	71.83	3.44321	2.47326	25	103.3	0.474925	1.06399	40.12	0.249205	0.5	1
1257	1000	6901.13	6901.13	0.000650536	10.3824	15.4952	0.00310189	1007	973.661	888	833.991	450	0.0957128	2.88273	2.78702	5.922	25.63	450	0.376851	33.6173	26.31	71.93	3.46594	2.49305	25	103.1	0.457951	1.06399	40.12	0.241684	0.5	1
1258	1000	6930.22	6930.22	0.000675095	10.3162	16.2036	0.00308098	1012	973.771	889	837.375	450	0.110215	2.90926	2.79904	6.137	25.63	450	0.391512	33.2677	26.21	71.86	3.44321	2.47429	25	103.5	0.479785	1.06399	40.12	0.251343	0.5	1
1259	1000	6910.13	6910.13	0.000651125	10.3155	15.5566	0.00305614	1008	973.869	889	836.36	450	0.0981138	2.88936	2.79124	6.238	25.63	450	0.38348	33.3644	26.21	71.89	3.44321	2.47532	25	103.2	0.467778	1.06399	40.12	0.246049	0.5	1
1260	1000	6931.15	6931.15	0.00066395	10.3553	15.9043	0.00307397	1010	973.973	889	837.732	450	0.10388	2.90389	2.80001	6.184	25.63	450	0.395163	33.1802	26.17	71.86	3.43416	2.46778	25	103.5	0.485279	1.06399	40.12	0.25375	0.5	1
1261	1000	6915.44	6915.44	0.000678725	10.3453	16.3256	0.00307116	1013	974.085	889	835.896	450	0.111953	2.90592	2.79397	6.178	25.65	450	0.381418	33.464	26.27	71.93	3.45683	2.4865	25	103.3	0.464714	1.06399	40.12	0.244691	0.5	1
1262	1000	6923.53	6923.53	0.000591764	10.3656	13.881	0.00307696	997	974.151	889	837.038	450	0.0658105	2.86336	2.79755	6.164	25.65	450	0.390369	33.2999	26.21	71.86	3.44321	2.47429	25	103.4	0.478069	1.06399	40.12	0.250589	0.5	1
1263	1000	6922.83	6922.83	0.000586153	10.2135	13.7185	0.00308142	997	974.217	890	838.306	450	0.0656149	2.86308	2.79746	6.144	25.66	450	0.388089	33.3657	26.24	71.93	3.45001	2.48159	25	103.4	0.474653	1.06399	40.12	0.249085	0.5	1
1264	1000	6896.05	6896.05	0.000611077	10.1886	14.434	0.0030668	1002	974.296	890	837.244	450	0.0794763	2.86631	2.78683	6.151	25.65	450	0.379351	33.4952	26.24	71.93	3.45001	2.48159	25	103	0.461649	1.06399	40.12	0.24333	0.5	1
1265	1000	6889.36	6889.36	0.000637627	10.3421	15.182	0.00307121	1006	974.387	889	835.465	450	0.0906033	2.87495	2.78435	6.104	25.65	450	0.37832	33.5278	26.24	71.89	3.45001	2.48021	25	102.9	0.460123	1.06399	40.12	0.242652	0.5	1
1266	1000	6916.83	6916.83	0.000634592	10.3949	15.0868	0.00308573	1005	974.475	889	836.957	450	0.0878354	2.88355	2.79571	6.11	25.67	450	0.390845	33.3321	26.21	71.86	3.44321	2.47429	25	103.3	0.478783	1.06399	40.12	0.250902	0.5	1
1267	1000	6914.52	6914.52	0.000617881	10.4352	14.6525	0.00304902	1002	974.554	889	834.661	450	0.0789494	2.87398	2.79503	6.326	25.66	450	0.374897	33.5522	26.31	71.86	3.46594	2.49062	25	103.3	0.45507	1.06399	40.12	0.240399	0.5	1
1268	1000	6915.44	6915.44	0.000634264	10.4138	15.0792	0.00309025	1005	974.641	889	835.888	450	0.0873394	2.88297	2.79563	6.057	25.65	450	0.383788	33.464	26.27	71.96	3.45683	2.48753	25	103.3	0.468237	1.06399	40.12	0.246252	0.5	1
1269	1000	6949.61	6949.61	0.000653762	10.5003	15.6373	0.00308279	1008	974.737	889	837.235	450	0.0961675	2.90586	2.8097	6.231	25.68	450	0.395916	33.2371	26.24	71.86	3.45001	2.47918	25	103.8	0.486415	1.06399	40.12	0.254247	0.5	1
1270	1000	6957	6957	0.000665325	10.3648	15.9549	0.00309181	1011	974.842	890	839.62	450	0.10465	2.91761	2.81296	6.205	25.69	450	0.402821	33.1396	26.21	71.89	3.44321	2.47532	25	103.9	0.49688	1.06399	40.12	0.258806	0.5	1
1271	1000	6942.22	6942.22	0.000680225	10.3721	16.3957	0.00307191	1014	974.955	890	837.894	450	0.112765	2.92005	2.80729	6.279	25.68	450	0.389459	33.3349	26.27	71.83	3.45683	2.48304	25	103.7	0.476705	1.06399	40.12	0.249989	0.5	1
1272	1000	6908.75	6908.75	0.000676805	10.485	16.3093	0.00306876	1013	975.064	889	835.276	450	0.109033	2.90311	2.79407	6.205	25.68	450	0.380989	33.4964	26.27	71.86	3.45683	2.48408	25	103.2	0.464076	1.06399	40.12	0.244408	0.5	1
1273	1000	6889.36	6889.36	0.000707389	10.3266	17.1865	0.00305172	1020	975.192	890	836.584	450	0.12842	2.91496	2.78654	6.279	25.7	450	0.378312	33.5278	26.24	71.83	3.45001	2.47814	25	102.9	0.46011	1.06399	40.12	0.242646	0.5	1
1274	1000	6926.29	6926.29	0.000721941	10.5479	17.5783	0.00308081	1021	975.324	889	834.167	450	0.131612	2.93346	2.80185	6.178	25.68	450	0.375466	33.6419	26.38	71.93	3.48194	2.50456	25	103.5	0.455907	1.06399	40.12	0.240773	0.5	1
1275	1000	6936.22	6936.22	0.000646182	10.4112	15.4334	0.00309545	1008	975.418	890	838.504	450	0.0940181	2.90027	2.80625	6.144	25.71	450	0.395734	33.3013	26.24	71.89	3.45001	2.48021	25	103.6	0.48614	1.06399	40.12	0.254127	0.5	1
1276	1000	6915.44	6915.44	0.000627765	10.3949	14.928	0.00308407	1005	975.502	890	837.141	450	0.0848609	2.88297	2.79811	6.137	25.69	450	0.384983	33.464	26.27	71.83	3.45683	2.48304	25	103.3	0.470017	1.06399	40.12	0.247039	0.5	1
1277	1000	6936.92	6936.92	0.000635084	10.4436	15.1314	0.00309038	1006	975.59	890	838.767	450	0.0877577	2.8948	2.80704	6.178	25.71	450	0.398547	33.2356	26.21	71.86	3.44321	2.47429	25	103.6	0.490393	1.06399	40.12	0.255984	0.5	1
1278	1000	6901.13	6901.13	0.000626261	10.396	14.8933	0.0030819	1005	975.674	890	836.315	450	0.0841911	2.87701	2.79281	6.151	25.73	450	0.37915	33.6173	26.31	71.93	3.46594	2.49305	25	103.1	0.461351	1.06399	40.12	0.243198	0.5	1
1279	1000	6935.53	6935.53	0.000612872	10.314	14.5134	0.00308461	1003	975.753	891	839.407	450	0.0786146	2.88559	2.80698	6.231	25.73	450	0.391965	33.3671	26.27	71.96	3.45683	2.48753	25	103.6	0.480465	1.06399	40.12	0.251641	0.5	1
1280	1000	6903.44	6903.44	0.000653489	10.4426	15.6813	0.00306498	1010	975.851	890	837.43	450	0.0980712	2.89228	2.79421	6.265	25.73	450	0.387956	33.3968	26.21	71.89	3.44321	2.47532	25	103.1	0.474456	1.06399	40.12	0.248998	0.5	1
1281	1000	6916.14	6916.14	0.00066002	10.4739	15.8605	0.00307437	1011	975.952	890	837.359	450	0.100839	2.90047	2.79963	6.231	25.72	450	0.388579	33.398	26.24	71.89	3.45001	2.48021	25	103.3	0.475387	1.06399	40.12	0.249409	0.5	1
1282	1000	6902.75	6902.75	0.000642294	10.3047	15.3595	0.00307633	1009	976.047	891	838.668	450	0.0946285	2.88913	2.7945	6.191	25.73	450	0.386056	33.4628	26.24	71.89	3.45001	2.48021	25	103.1	0.471616	1.06399	40.12	0.247746	0.5	1
1283	1000	6932.98	6932.98	0.000677769	10.5294	16.3599	0.00308348	1014	976.156	890	835.847	450	0.10915	2.91617	2.80702	6.231	25.73	450	0.37972	33.6095	26.38	71.96	3.48194	2.5056	25	103.6	0.462195	1.06399	40.12	0.243573	0.5	1
1284	1000	6955.61	6955.61	0.000685319	10.545	16.5318	0.00313406	1015	976.268	890	838.995	450	0.112077	2.92857	2.81649	5.996	25.75	450	0.404426	33.2707	26.27	71.96	3.45683	2.48753	25	103.9	0.499323	1.06399	40.12	0.259866	0.5	1
1285	1000	6922.14	6922.14	0.00065462	10.5456	15.7196	0.00307805	1010	976.365	890	837.028	450	0.0968588	2.90012	2.80326	6.245	25.74	450	0.388344	33.4316	26.27	71.93	3.45683	2.4865	25	103.4	0.475035	1.06399	40.12	0.249254	0.5	1
1286	1000	6910.13	6910.13	0.000615269	10.2186	14.6031	0.00308179	1005	976.447	892	841.025	450	0.0820811	2.88076	2.79868	6.218	25.77	450	0.3938	33.3644	26.21	71.86	3.44321	2.47429	25	103.2	0.483225	1.06399	40.12	0.252851	0.5	1
1287	1000	6928.83	6928.83	0.000665937	10.4247	16.0368	0.00308425	1013	976.552	891	838.948	450	0.105061	2.91155	2.80649	6.245	25.76	450	0.391793	33.3993	26.27	71.93	3.45683	2.4865	25	103.5	0.480206	1.06399	40.12	0.251527	0.5	1
1288	1000	6895.36	6895.36	0.000630023	10.3702	15.0224	0.00308898	1007	976.639	891	838.033	450	0.0870909	2.88032	2.79323	6.11	25.75	450	0.383716	33.5614	26.27	71.93	3.45683	2.4865	25	103	0.46813	1.06399	40.12	0.246205	0.5	1
1289	1000	6887.75	6887.75	0.000629223	10.3989	15.0327	0.00305544	1007	976.726	891	836.66	450	0.0867459	2.87714	2.79039	6.312	25.76	450	0.374199	33.6826	26.31	71.93	3.46594	2.49305	25	102.9	0.454041	1.06399	40.12	0.23994	0.5	1
1290	1000	6914.52	6914.52	0.000642447	10.4351	15.38	0.00308795	1009	976.818	891	837.821	450	0.0925708	2.89406	2.80149	6.171	25.75	450	0.384045	33.5522	26.31	71.96	3.46594	2.49409	25	103.3	0.468619	1.06399	40.12	0.246421	0.5	1
1291	1000	6942.92	6942.92	0.000666818	10.3143	16.0345	0.00312619	1014	976.925	892	841.898	450	0.107084	2.92035	2.81326	6.03	25.77	450	0.404567	33.2691	26.24	71.86	3.45001	2.47918	25	103.7	0.499538	1.06399	40.12	0.259959	0.5	1
1292	1000	6915.44	6915.44	0.00064773	10.4443	15.5126	0.00311442	1010	977.02	891	838.835	450	0.094879	2.89731	2.80244	6.016	25.76	450	0.39229	33.464	26.27	71.89	3.45683	2.48511	25	103.3	0.480954	1.06399	40.12	0.251856	0.5	1
1293	1000	6922.83	6922.83	0.00061019	10.3266	14.4653	0.00309965	1004	977.098	892	840.902	450	0.0774778	2.88318	2.8057	6.151	25.78	450	0.396535	33.3657	26.24	71.83	3.45001	2.47814	25	103.4	0.487349	1.06399	40.12	0.254656	0.5	1
1294	1000	6907.83	6907.83	0.000608778	10.3278	14.4457	0.00307973	1004	977.175	892	839.176	450	0.0770878	2.87693	2.79984	6.245	25.79	450	0.383376	33.5847	26.31	71.86	3.46594	2.49062	25	103.2	0.467624	1.06399	40.12	0.245981	0.5	1
1295	1000	6923.53	6923.53	0.000642738	10.5289	15.4114	0.0030793	1009	977.266	891	839.378	450	0.0914015	2.89783	2.80643	6.292	25.79	450	0.39792	33.2999	26.21	71.83	3.44321	2.47326	25	103.4	0.489443	1.06399	40.12	0.25557	0.5	1
1296	1000	6902.75	6902.75	0.000646124	10.4895	15.4964	0.00309491	1010	977.36	891	838.534	450	0.0937289	2.89199	2.79827	6.124	25.78	450	0.390905	33.4628	26.24	71.83	3.45001	2.47814	25	103.1	0.478874	1.06399	40.12	0.250942	0.5	1
1297	1000	6896.74	6896.74	0.000634603	10.3657	15.201	0.0030611	1009	977.45	892	839.848	450	0.0905183	2.88662	2.7961	6.332	25.79	450	0.388845	33.4292	26.21	71.93	3.44321	2.4767	25	103	0.475785	1.06399	40.12	0.249584	0.5	1
1298	1000	6896.53	6896.53	0.000612797	10.3582	14.5683	0.00308258	1005	977.529	892	835.84	450	0.0788134	2.87509	2.79627	6.205	25.8	450	0.36191	34.0626	26.51	71.89	3.51186	2.52467	25	103.1	0.436074	1.06399	40.12	0.231862	0.5	1
1299	1000	6950.31	6950.31	0.00063387	10.6248	15.1635	0.00308966	1007	977.614	891	840.127	450	0.084967	2.90327	2.81831	6.312	25.8	450	0.406775	33.1715	26.21	71.83	3.44321	2.47326	25	103.8	0.502909	1.06399	40.12	0.261418	0.5	1
1300	1000	6956.31	6956.31	0.000683491	10.4753	16.5461	0.00311315	1017	977.728	892	841.831	450	0.113651	2.93463	2.82098	6.191	25.81	450	0.408552	33.2051	26.24	71.86	3.45001	2.47918	25	103.9	0.505628	1.06399	40.12	0.262592	0.5	1
1301	1000	6922.14	6922.14	0.000625624	10.4424	14.9322	0.00309154	1007	977.812	892	840.087	450	0.0840523	2.89151	2.80745	6.231	25.81	450	0.393613	33.4316	26.27	72.03	3.45683	2.48995	25	103.4	0.482944	1.06399	40.12	0.252728	0.5	1
1302	1000	6916.14	6916.14	0.000635844	10.4514	15.231	0.003084	1009	977.901	892	840.253	450	0.0894761	2.89474	2.80526	6.272	25.82	450	0.394919	33.398	26.24	71.86	3.45001	2.47918	25	103.3	0.484911	1.06399	40.12	0.25359	0.5	1
1303	1000	6929.28	6929.28	0.000587978	10.4768	13.8699	0.00309463	1000	977.965	892	836.402	450	0.0635196	2.87437	2.81085	6.252	25.83	450	0.369027	33.9652	26.54	72.2	3.5188	2.54057	25	103.6	0.446449	1.06399	40.12	0.236539	0.5	1
1304	1000	6903.44	6903.44	0.000596555	10.4411	14.1178	0.00309109	1002	978.034	892	840.399	450	0.0688282	2.86938	2.80055	6.191	25.82	450	0.395891	33.3968	26.21	71.86	3.44321	2.47429	25	103.1	0.486377	1.06399	40.12	0.254231	0.5	1
1305	1000	6921.21	6921.21	0.000614313	10.4889	14.6246	0.00308898	1005	978.111	892	839.39	450	0.0774208	2.88538	2.80796	6.265	25.83	450	0.389782	33.5197	26.31	71.93	3.46594	2.49305	25	103.4	0.477189	1.06399	40.12	0.250202	0.5	1
1306	1000	6916.14	6916.14	0.000619201	10.4491	14.7231	0.00313657	1006	978.191	892	841.041	450	0.0800108	2.88613	2.80612	5.949	25.83	450	0.402179	33.398	26.24	71.86	3.45001	2.47918	25	103.3	0.495903	1.06399	40.12	0.258382	0.5	1
1307	1000	6909.44	6909.44	0.000558861	10.4823	13.0558	0.00309318	995	978.239	892	840.101	450	0.0481765	2.85181	2.80363	6.205	25.83	450	0.394921	33.4303	26.24	71.96	3.45001	2.48263	25	103.2	0.484914	1.06399	40.12	0.253591	0.5	1
1308	1000	6909.21	6909.21	0.000509987	10.2951	11.6363	0.00313128	987	978.264	893	838.136	450	0.0251085	2.82879	2.80368	5.983	25.85	450	0.3698	34.0638	26.54	72.09	3.5188	2.5367	25	103.3	0.447581	1.06399	40.12	0.237047	0.5	1
1309	1000	6928.83	6928.83	0.000500535	10.3586	11.3928	0.00310509	985	978.284	893	842.086	450	0.0193593	2.83107	2.81171	6.205	25.85	450	0.399123	33.3993	26.27	71.93	3.45683	2.4865	25	103.5	0.491264	1.06399	40.12	0.256364	0.5	1
1310	1000	6903.44	6903.44	0.000514939	10.479	11.8124	0.00309591	987	978.309	892	840.525	450	0.0249602	2.82642	2.80146	6.191	25.85	450	0.398078	33.3968	26.21	71.83	3.44321	2.47326	25	103.1	0.489682	1.06399	40.12	0.255674	0.5	1
1311	1000	6907.83	6907.83	0.000542345	10.4937	12.5894	0.00309567	992	978.348	892	839.149	450	0.0392319	2.84254	2.80331	6.205	25.85	450	0.388339	33.5847	26.31	71.89	3.46594	2.49166	25	103.2	0.475028	1.06399	40.12	0.249251	0.5	1
1312	1000	6961.37	6961.37	0.000557432	10.5887	13.003	0.00311221	994	978.393	892	840.816	450	0.0451981	2.87036	2.82516	6.252	25.85	450	0.403958	33.3263	26.31	71.99	3.46594	2.49513	25	104	0.49861	1.06399	40.12	0.259556	0.5	1
1313	1000	6896.05	6896.05	0.000552152	10.3345	12.8721	0.00308952	995	978.441	893	841.444	450	0.0475052	2.84628	2.79878	6.231	25.87	450	0.393143	33.4952	26.24	72.13	3.45001	2.48849	25	103	0.482236	1.06399	40.12	0.252418	0.5	1
1314	1000	6957	6957	0.000600644	10.5765	14.2083	0.00313647	1002	978.509	892	842.558	450	0.0679891	2.89164	2.82365	6.097	25.86	450	0.418146	33.1396	26.21	71.89	3.44321	2.47532	25	103.9	0.520406	1.06399	40.12	0.268938	0.5	1
1315	1000	6908.75	6908.75	0.000639749	10.5421	15.363	0.00308663	1010	978.599	892	839.45	450	0.0902495	2.89451	2.80426	6.265	25.85	450	0.391693	33.4964	26.27	71.79	3.45683	2.48166	25	103.2	0.480056	1.06399	40.12	0.251462	0.5	1
1316	1000	7062.72	7062.72	0.000642813	10.6134	15.3709	0.00317498	1009	978.688	893	846.561	450	0.0890667	2.95609	2.86702	6.164	25.87	450	0.446902	32.7661	26.27	71.86	3.45683	2.48408	25	105.5	0.565707	1.06399	40.12	0.288008	0.5	1
1317	1000	6922.83	6922.83	0.00062455	10.4261	14.9226	0.00310091	1008	978.772	893	842.21	450	0.0841751	2.89467	2.81049	6.245	25.88	450	0.401975	33.3657	26.24	71.83	3.45001	2.47814	25	103.4	0.495593	1.06399	40.12	0.258247	0.5	1
1318	1000	6922.14	6922.14	0.000624388	10.4631	14.9462	0.00307246	1008	978.856	893	841.148	450	0.083925	2.89438	2.81045	6.413	25.87	450	0.394276	33.4316	26.27	72.2	3.45683	2.49583	25	103.4	0.483942	1.06399	40.12	0.253166	0.5	1
1319	1000	6922.83	6922.83	0.000564665	10.4167	13.2	0.00313487	997	978.908	893	842.695	450	0.0521038	2.86308	2.81097	6.03	25.88	450	0.406377	33.3657	26.24	71.86	3.45001	2.47918	25	103.4	0.502301	1.06399	40.12	0.261155	0.5	1
1320	1000	6909.44	6909.44	0.000558102	10.4462	13.063	0.00308171	996	978.957	893	841.49	450	0.0489875	2.85467	2.80569	6.339	25.89	450	0.396574	33.4303	26.24	71.83	3.45001	2.47814	25	103.2	0.487409	1.06399	40.12	0.254682	0.5	1
1321	1000	6930.22	6930.22	0.000581457	10.6189	13.6967	0.00311864	999	979.015	892	841.478	450	0.0576183	2.87188	2.81427	6.164	25.89	450	0.410209	33.2677	26.21	71.83	3.44321	2.47326	25	103.5	0.508169	1.06399	40.12	0.263688	0.5	1
1322	1000	6921.21	6921.21	0.000596904	10.4611	14.1396	0.00311194	1003	979.084	893	841.289	450	0.0688621	2.87963	2.81077	6.191	25.9	450	0.396272	33.5197	26.31	71.89	3.46594	2.49166	25	103.4	0.486953	1.06399	40.12	0.254482	0.5	1
1323	1000	6915.44	6915.44	0.000612583	10.4439	14.5685	0.00313209	1006	979.161	893	842.081	450	0.077213	2.88584	2.80863	6.057	25.91	450	0.40232	33.464	26.27	71.99	3.45683	2.48857	25	103.3	0.496117	1.06399	40.12	0.258475	0.5	1
1324	1000	6915.44	6915.44	0.000596243	10.426	14.079	0.00316396	1003	979.229	893	842.569	450	0.0683856	2.87723	2.80885	5.855	25.91	450	0.406413	33.464	26.27	71.89	3.45683	2.48511	25	103.3	0.502356	1.06399	40.12	0.261179	0.5	1
1325	1000	6942.92	6942.92	0.000685534	10.515	16.6335	0.00314298	1019	979.344	893	843.372	450	0.114541	2.93475	2.8202	6.077	25.92	450	0.41501	33.2691	26.24	71.89	3.45001	2.48021	25	103.7	0.515557	1.06399	40.12	0.266863	0.5	1
1326	1000	6902.05	6902.05	0.000670545	10.4767	16.2358	0.00311664	1017	979.452	893	841.435	450	0.107813	2.91175	2.80393	6.137	25.93	450	0.397952	33.5289	26.27	71.83	3.45683	2.48304	25	103.1	0.489491	1.06399	40.12	0.255591	0.5	1
1327	1000	6914.52	6914.52	0.000649969	10.5014	15.6415	0.00313234	1013	979.548	893	841.32	450	0.096225	2.90553	2.80931	6.063	25.92	450	0.398208	33.5522	26.31	71.89	3.46594	2.49166	25	103.3	0.48988	1.06399	40.12	0.25576	0.5	1
1328	1000	6913.83	6913.83	0.000606493	10.4865	14.3857	0.00316013	1005	979.621	893	841.361	450	0.0729958	2.8823	2.8093	5.895	25.93	450	0.398784	33.6185	26.34	71.89	3.47279	2.49659	25	103.3	0.490752	1.06399	40.12	0.25614	0.5	1
1329	1000	6955.61	6955.61	0.000615514	10.4596	14.6794	0.00311734	1007	979.7	894	844.293	450	0.0789969	2.90549	2.82649	6.285	25.93	450	0.412094	33.2707	26.27	71.89	3.45683	2.48511	25	103.9	0.511065	1.06399	40.12	0.264934	0.5	1
1330	1000	6910.13	6910.13	0.000622214	10.3909	14.8773	0.00311178	1009	979.784	894	843.83	450	0.0839868	2.89222	2.80824	6.191	25.93	450	0.406156	33.3644	26.21	71.89	3.44321	2.47532	25	103.2	0.501963	1.06399	40.12	0.261008	0.5	1
1331	1000	6928.83	6928.83	0.000607536	10.4144	14.4395	0.00313829	1006	979.859	894	843.984	450	0.0753501	2.89143	2.81608	6.097	25.95	450	0.408784	33.3993	26.27	71.93	3.45683	2.4865	25	103.5	0.505984	1.06399	40.12	0.262746	0.5	1
1332	1000	6913.83	6913.83	0.000562863	10.4056	13.1848	0.00312512	998	979.911	894	842.194	450	0.0520272	2.86222	2.81019	6.117	25.93	450	0.394366	33.6185	26.34	71.89	3.47279	2.49659	25	103.3	0.484077	1.06399	40.12	0.253224	0.5	1
1333	1000	6914.52	6914.52	0.000568274	10.4136	13.3383	0.00312704	999	979.966	894	842.715	450	0.0547514	2.86538	2.81063	6.117	25.94	450	0.398575	33.5522	26.31	71.96	3.46594	2.49409	25	103.3	0.490435	1.06399	40.12	0.256002	0.5	1
1334	1000	6922.14	6922.14	0.00056343	10.5891	13.2019	0.00313099	997	980.015	893	842.012	450	0.0489117	2.86279	2.81388	6.124	25.95	450	0.406066	33.4316	26.27	71.89	3.45683	2.48511	25	103.4	0.501826	1.06399	40.12	0.260949	0.5	1
1335	1000	6916.14	6916.14	0.000589932	10.4655	13.988	0.00309214	1003	980.081	894	843.188	450	0.0659425	2.87752	2.81158	6.353	25.95	450	0.402846	33.398	26.24	71.83	3.45001	2.47814	25	103.3	0.496917	1.06399	40.12	0.258822	0.5	1
1336	1000	6914.52	6914.52	0.000535647	10.4327	12.4121	0.0031318	993	980.118	894	842.774	450	0.0370555	2.84817	2.81111	6.097	25.95	450	0.399705	33.5522	26.31	71.86	3.46594	2.49062	25	103.3	0.492147	1.06399	40.12	0.256748	0.5	1
1337	1000	6935.53	6935.53	0.00052639	10.4867	12.1591	0.00312173	991	980.149	894	843.786	450	0.0313075	2.85107	2.81976	6.231	25.96	450	0.408951	33.3671	26.27	71.83	3.45683	2.48304	25	103.6	0.50624	1.06399	40.12	0.262856	0.5	1
1338	1000	6900.44	6900.44	0.000561467	10.4643	13.1938	0.00308043	998	980.2	894	841.099	450	0.0510964	2.85668	2.80558	6.393	25.96	450	0.386936	33.6837	26.34	71.86	3.47279	2.49555	25	103.1	0.47293	1.06399	40.12	0.248326	0.5	1
1339	1000	6915.44	6915.44	0.000584261	10.4762	13.8167	0.00310998	1002	980.263	894	842.925	450	0.0625354	2.87437	2.81183	6.238	25.95	450	0.401597	33.464	26.27	71.83	3.45683	2.48304	25	103.3	0.495018	1.06399	40.12	0.257997	0.5	1
1340	1000	6928.83	6928.83	0.000601572	10.5256	14.3235	0.00309576	1005	980.334	894	842.997	450	0.0710993	2.88855	2.81745	6.366	25.95	450	0.403245	33.3993	26.27	71.79	3.45683	2.48166	25	103.5	0.497525	1.06399	40.12	0.259086	0.5	1
1341	1000	6982.39	6982.39	0.000611598	10.5763	14.5472	0.00316684	1006	980.408	894	845.519	450	0.0743393	2.91378	2.83944	6.07	25.95	450	0.427252	33.1431	26.27	71.86	3.45683	2.48408	25	104.3	0.534585	1.06399	40.12	0.274968	0.5	1
1342	1000	6947.99	6947.99	0.0006085	10.5299	14.4699	0.00315758	1006	980.482	894	843.86	450	0.0737588	2.89942	2.82566	6.03	25.95	450	0.411784	33.3905	26.31	71.89	3.46594	2.49166	25	103.8	0.510587	1.06399	40.12	0.264729	0.5	1
1343	1000	6916.14	6916.14	0.000600223	10.4976	14.255	0.0031373	1005	980.552	894	843.734	450	0.0703401	2.88326	2.81292	6.077	25.96	450	0.409277	33.398	26.24	71.79	3.45001	2.47676	25	103.3	0.506739	1.06399	40.12	0.263071	0.5	1
1344	1000	6922.14	6922.14	0.000595253	10.3549	14.1047	0.0031464	1005	980.623	895	845.285	450	0.0701992	2.88576	2.81556	6.057	25.98	450	0.409702	33.4316	26.27	71.79	3.45683	2.48166	25	103.4	0.507391	1.06399	40.12	0.263352	0.5	1
1345	1000	6953.98	6953.98	0.000587047	10.4182	13.8662	0.00315453	1003	980.687	895	845.201	450	0.0645504	2.89327	2.82872	6.097	25.98	450	0.411164	33.4243	26.34	71.96	3.47279	2.49902	25	103.9	0.509634	1.06399	40.12	0.264319	0.5	1
1346	1000	6909.44	6909.44	0.000615598	10.4436	14.7784	0.00304526	1009	980.768	895	843.603	450	0.0811488	2.89193	2.81078	6.662	25.98	450	0.3966	33.4303	26.24	71.83	3.45001	2.47814	25	103.2	0.487448	1.06399	40.12	0.254699	0.5	1
1347	1000	6902.05	6902.05	0.000593282	10.2263	14.0852	0.00310988	1006	980.84	896	845.622	450	0.0722405	2.88025	2.80801	6.231	25.98	450	0.399707	33.5289	26.27	71.86	3.45683	2.48408	25	103.1	0.49215	1.06399	40.12	0.25675	0.5	1
1348	1000	6923.53	6923.53	0.000611269	10.4295	14.5961	0.0031169	1008	980.918	895	845.6	450	0.0780017	2.89496	2.81695	6.258	25.99	450	0.413755	33.2999	26.21	71.79	3.44321	2.47188	25	103.4	0.513622	1.06399	40.12	0.266033	0.5	1
1349	1000	6927.21	6927.21	0.000600688	10.4115	14.2614	0.00315725	1006	980.991	895	844.375	450	0.0720721	2.89075	2.81868	6.003	25.98	450	0.404471	33.5535	26.34	71.89	3.47279	2.49659	25	103.5	0.499392	1.06399	40.12	0.259896	0.5	1
1350	1000	6916.14	6916.14	0.00057805	10.4515	13.6713	0.00309918	1002	981.051	895	844.532	450	0.0602744	2.87465	2.81438	6.339	25.98	450	0.40539	33.398	26.24	71.79	3.45001	2.47676	25	103.3	0.500793	1.06399	40.12	0.260502	0.5	1
1351	1000	6907.13	6907.13	0.000561057	10.4406	13.1877	0.00310101	999	981.102	895	842.903	450	0.0514277	2.86232	2.81089	6.312	25.99	450	0.392705	33.651	26.34	71.86	3.47279	2.49555	25	103.2	0.481578	1.06399	40.12	0.252129	0.5	1
1352	1000	6948.92	6948.92	0.000542701	10.4875	12.6274	0.00314485	995	981.142	895	845.792	450	0.0400605	2.8681	2.82804	6.164	26	450	0.417868	33.3028	26.27	71.86	3.45683	2.48408	25	103.8	0.519976	1.06399	40.12	0.268754	0.5	1
1353	1000	6921.21	6921.21	0.000481068	10.2886	10.8802	0.00313436	985	981.153	896	845.902	450	0.0110756	2.82796	2.81688	6.151	26	450	0.404415	33.5197	26.31	71.83	3.46594	2.48958	25	103.4	0.499306	1.06399	40.12	0.259858	0.5	1
1354	1000	6896.05	6896.05	0.000479312	10.3481	10.7831	0.00319078	984	981.162	895	845.576	450	0.00814302	2.81481	2.80667	5.72	26	450	0.413043	33.4952	26.24	71.79	3.45001	2.47676	25	103	0.512526	1.06399	40.12	0.265562	0.5	1
1355	1000	6914.52	6914.52	0.000523762	10.2964	12.1103	0.00311871	993	981.195	896	845.444	450	0.0339557	2.84817	2.81421	6.231	26	450	0.40066	33.5522	26.31	71.86	3.46594	2.49062	25	103.3	0.493595	1.06399	40.12	0.257378	0.5	1
1356	1000	6914.52	6914.52	0.000588484	10.4652	13.9592	0.0031165	1004	981.261	895	843.775	450	0.065409	2.87972	2.81431	6.245	26	450	0.400376	33.5522	26.31	71.93	3.46594	2.49305	25	103.3	0.493164	1.06399	40.12	0.257191	0.5	1
1357	1000	6942.22	6942.22	0.000563682	10.3533	13.2358	0.00313437	1000	981.315	896	846.924	450	0.0539637	2.87974	2.82577	6.211	26	450	0.414646	33.3349	26.27	71.79	3.45683	2.48166	25	103.7	0.514996	1.06399	40.12	0.266622	0.5	1
1358	1000	6910.13	6910.13	0.00056102	10.3132	13.1742	0.00312039	1000	981.368	896	846.76	450	0.0535596	2.86643	2.81287	6.218	26.01	450	0.411693	33.3644	26.21	71.83	3.44321	2.47326	25	103.2	0.510448	1.06399	40.12	0.264669	0.5	1
1359	1000	6921.21	6921.21	0.000578064	10.4891	13.6532	0.00313282	1002	981.428	895	844.195	450	0.0592338	2.87676	2.81753	6.171	26.01	450	0.404751	33.5197	26.31	71.79	3.46594	2.4882	25	103.4	0.49982	1.06399	40.12	0.260081	0.5	1
1360	1000	6925.59	6925.59	0.000599974	10.5432	14.3141	0.00309391	1006	981.498	895	842.205	450	0.0705924	2.89008	2.81948	6.44	26.02	450	0.390393	33.7084	26.41	71.89	3.48882	2.50811	25	103.5	0.478106	1.06399	40.12	0.250605	0.5	1
1361	1000	6922.83	6922.83	0.000561857	10.3613	13.1994	0.00312502	1000	981.551	896	846.631	450	0.0531314	2.87169	2.81856	6.225	26.01	450	0.412232	33.3657	26.24	71.76	3.45001	2.47573	25	103.4	0.511277	1.06399	40.12	0.265025	0.5	1
1362	1000	6915.44	6915.44	0.000636704	10.5231	15.3422	0.00311913	1013	981.642	895	844.202	450	0.0902145	2.90592	2.81571	6.231	26	450	0.405467	33.464	26.27	71.86	3.45683	2.48408	25	103.3	0.500911	1.06399	40.12	0.260553	0.5	1
1363	1000	6915.44	6915.44	0.000620418	10.3327	14.8315	0.0031711	1011	981.726	896	846.721	450	0.0842184	2.90018	2.81596	5.922	26.02	450	0.413326	33.464	26.27	71.83	3.45683	2.48304	25	103.3	0.512961	1.06399	40.12	0.265749	0.5	1
1364	1000	6915.44	6915.44	0.000604148	10.3614	14.3876	0.00315201	1008	981.801	896	846.37	450	0.0753709	2.89158	2.81621	6.043	26.02	450	0.410838	33.464	26.27	71.83	3.45683	2.48304	25	103.3	0.509134	1.06399	40.12	0.264103	0.5	1
1365	1000	6930.22	6930.22	0.000626959	10.3951	15.0325	0.0031608	1012	981.888	896	847.7	450	0.0868144	2.90926	2.82244	6.03	26.02	450	0.423183	33.2677	26.21	71.79	3.44321	2.47188	25	103.5	0.528231	1.06399	40.12	0.272273	0.5	1
1366	1000	6919.6	6919.6	0.000631288	10.3929	15.1632	0.00315596	1013	981.977	896	844.86	450	0.0893024	2.90767	2.81836	6.03	26.02	450	0.399996	33.6745	26.38	71.83	3.48194	2.50108	25	103.4	0.492588	1.06399	40.12	0.25694	0.5	1
1367	1000	6942.22	6942.22	0.000584563	10.4413	13.829	0.00316111	1004	982.041	896	847.21	450	0.0634196	2.89126	2.82784	6.083	26.04	450	0.420468	33.3349	26.27	71.86	3.45683	2.48408	25	103.7	0.524007	1.06399	40.12	0.270475	0.5	1
1368	1000	6936.22	6936.22	0.000562372	10.4408	13.2011	0.00315772	1000	982.092	896	847.332	450	0.0516734	2.87725	2.82557	6.077	26.03	450	0.421391	33.3013	26.24	71.79	3.45001	2.47676	25	103.6	0.525441	1.06399	40.12	0.271086	0.5	1
1369	1000	6908.75	6908.75	0.000549325	10.4373	12.8725	0.00311081	998	982.138	896	845.32	450	0.0455889	2.86012	2.81453	6.285	26.02	450	0.403703	33.4964	26.27	71.86	3.45683	2.48408	25	103.2	0.498222	1.06399	40.12	0.259388	0.5	1
1370	1000	6914.52	6914.52	0.000657458	10.4628	15.9574	0.00311231	1018	982.241	896	844.854	450	0.102861	2.91987	2.81701	6.292	26.02	450	0.400894	33.5522	26.31	71.79	3.46594	2.4882	25	103.3	0.493951	1.06399	40.12	0.257533	0.5	1
1371	1000	6907.13	6907.13	0.000635111	10.2828	15.2967	0.00313861	1015	982.335	897	846.206	450	0.093861	2.90816	2.8143	6.104	26.02	450	0.399024	33.651	26.34	71.86	3.47279	2.49555	25	103.2	0.491114	1.06399	40.12	0.256298	0.5	1
1372	1000	6933.91	6933.91	0.000653659	10.5048	15.8309	0.00314018	1017	982.434	896	845.28	450	0.0997074	2.92518	2.82548	6.171	26.02	450	0.406165	33.5211	26.34	71.86	3.47279	2.49555	25	103.6	0.501977	1.06399	40.12	0.261015	0.5	1
1373	1000	6941.29	6941.29	0.000654234	10.5194	15.8358	0.00315686	1017	982.534	896	846.192	450	0.0995265	2.9283	2.82877	6.097	26.03	450	0.414327	33.4227	26.31	71.93	3.46594	2.49305	25	103.7	0.514504	1.06399	40.12	0.266411	0.5	1
1374	1000	6955.61	6955.61	0.000633803	10.415	15.2647	0.00314372	1014	982.625	897	848.517	450	0.0907888	2.92568	2.8349	6.231	26.04	450	0.42188	33.2707	26.27	71.79	3.45683	2.48166	25	103.9	0.526201	1.06399	40.12	0.27141	0.5	1
1375	1000	6920.52	6920.52	0.000652044	10.5352	15.8065	0.0031272	1017	982.723	896	844.609	450	0.0986823	2.91954	2.82085	6.225	26.03	450	0.401535	33.586	26.34	71.79	3.47279	2.49311	25	103.4	0.494924	1.06399	40.12	0.257957	0.5	1
1376	1000	6900.44	6900.44	0.000650029	10.3612	15.7551	0.00312083	1018	982.824	897	845.577	450	0.100976	2.91393	2.81295	6.218	26.04	450	0.396097	33.6837	26.34	71.86	3.47279	2.49555	25	103.1	0.486688	1.06399	40.12	0.254367	0.5	1
1377	1000	6907.13	6907.13	0.000666654	10.3923	16.2352	0.0031191	1021	982.934	897	845.589	450	0.10938	2.92535	2.81597	6.238	26.03	450	0.397062	33.651	26.34	71.86	3.47279	2.49555	25	103.2	0.488146	1.06399	40.12	0.255003	0.5	1
1378	1000	6914.52	6914.52	0.00060808	10.5608	14.5546	0.00313455	1009	983.009	896	844.775	450	0.0747644	2.89406	2.81929	6.151	26.02	450	0.40376	33.5522	26.31	71.86	3.46594	2.49062	25	103.3	0.498308	1.06399	40.12	0.259426	0.5	1
1379	1000	6921.21	6921.21	0.000570902	10.4328	13.4988	0.00312656	1003	983.066	897	846.441	450	0.057396	2.87963	2.82224	6.231	26.03	450	0.405018	33.5197	26.31	71.79	3.46594	2.4882	25	103.4	0.500226	1.06399	40.12	0.260257	0.5	1
1380	1000	6927.21	6927.21	0.000582112	10.5925	13.8058	0.00314679	1004	983.126	896	844.808	450	0.0601543	2.885	2.82485	6.11	26.02	450	0.405263	33.5535	26.34	71.79	3.47279	2.49311	25	103.5	0.500601	1.06399	40.12	0.260419	0.5	1
1381	1000	6920.52	6920.52	0.000603008	10.5932	14.4076	0.00314375	1008	983.197	896	844.538	450	0.0714065	2.8937	2.82229	6.11	26.02	450	0.403128	33.586	26.34	71.79	3.47279	2.49311	25	103.4	0.497347	1.06399	40.12	0.259009	0.5	1
1382	1000	6912.9	6912.9	0.000602264	10.6011	14.4004	0.00313066	1008	983.269	896	843.483	450	0.0711231	2.89052	2.81939	6.171	26.02	450	0.395101	33.7071	26.38	71.86	3.48194	2.50212	25	103.3	0.485186	1.06399	40.12	0.25371	0.5	1
1383	1000	6915.44	6915.44	0.000570152	10.6151	13.4854	0.00312976	1002	983.322	896	845.121	450	0.0537335	2.87437	2.82063	6.184	26.02	450	0.407938	33.464	26.27	71.79	3.45683	2.48166	25	103.3	0.504688	1.06399	40.12	0.262186	0.5	1
1384	1000	6902.05	6902.05	0.000520703	10.4328	12.0659	0.00313476	994	983.353	897	846.486	450	0.030571	2.8459	2.81532	6.124	26.03	450	0.405581	33.5289	26.27	71.76	3.45683	2.48062	25	103.1	0.501086	1.06399	40.12	0.260629	0.5	1
1385	1000	6914.52	6914.52	0.000537737	10.4692	12.5601	0.00312764	997	983.392	897	846.091	450	0.0391432	2.85964	2.8205	6.205	26.03	450	0.403403	33.5522	26.31	71.79	3.46594	2.4882	25	103.3	0.497765	1.06399	40.12	0.25919	0.5	1
1386	1000	6912.9	6912.9	0.000564438	10.6307	13.3279	0.00312751	1001	983.443	896	843.324	450	0.0504922	2.87044	2.81995	6.191	26.02	450	0.394703	33.7071	26.38	71.83	3.48194	2.50108	25	103.3	0.484585	1.06399	40.12	0.253447	0.5	1
1387	1000	6903.22	6903.22	0.000585052	10.6234	13.921	0.00312517	1005	983.504	896	841.055	450	0.061731	2.87787	2.81614	6.178	26.02	450	0.378463	34.0296	26.51	71.72	3.51186	2.5187	25	103.2	0.460335	1.06399	40.12	0.242746	0.5	1
1388	1000	6916.14	6916.14	0.000580705	10.6123	13.7533	0.00317568	1004	983.563	896	846.192	450	0.0588006	2.88039	2.82159	5.895	26.02	450	0.41764	33.398	26.24	71.76	3.45001	2.47573	25	103.3	0.519622	1.06399	40.12	0.268603	0.5	1
1389	1000	6914.52	6914.52	0.000575131	10.5764	13.7076	0.00304747	1004	983.622	897	844.505	450	0.0586182	2.87972	2.8211	6.703	26.02	450	0.392542	33.5522	26.31	71.89	3.46594	2.49166	25	103.3	0.481333	1.06399	40.12	0.252022	0.5	1
1390	1000	6915.44	6915.44	0.000569772	10.5138	13.4832	0.00312872	1003	983.677	897	846.618	450	0.0555892	2.87723	2.82165	6.211	26.04	450	0.408897	33.464	26.27	71.79	3.45683	2.48166	25	103.3	0.506157	1.06399	40.12	0.26282	0.5	1
1391	1000	6922.83	6922.83	0.000624092	10.5285	15.0266	0.00314258	1013	983.761	897	847.289	450	0.0842059	2.90903	2.82482	6.124	26.02	450	0.415111	33.3657	26.24	71.79	3.45001	2.47676	25	103.4	0.515714	1.06399	40.12	0.26693	0.5	1
1392	1000	6914.29	6914.29	0.000585638	10.5149	13.922	0.00315038	1006	983.825	897	841.745	450	0.0637834	2.88536	2.82157	6.05	26.02	450	0.374086	34.188	26.61	71.96	3.53504	2.54382	25	103.4	0.453875	1.06399	40.12	0.239865	0.5	1
1393	1000	6913.83	6913.83	0.000547947	10.5352	12.8599	0.00313424	999	983.869	897	845.395	450	0.0435205	2.86509	2.82157	6.151	26.02	450	0.400183	33.6185	26.34	71.86	3.47279	2.49555	25	103.3	0.492871	1.06399	40.12	0.257064	0.5	1
1394	1000	6948.92	6948.92	0.000583057	10.6094	13.8631	0.00313746	1005	983.93	897	847.361	450	0.060911	2.89693	2.83601	6.231	26.02	450	0.418027	33.3028	26.27	71.83	3.45683	2.48304	25	103.8	0.520222	1.06399	40.12	0.268859	0.5	1
1395	1000	6941.29	6941.29	0.000582351	10.6029	13.8437	0.00313874	1005	983.99	897	846.493	450	0.0606688	2.89375	2.83308	6.191	26.01	450	0.410842	33.4227	26.31	71.86	3.46594	2.49062	25	103.7	0.50914	1.06399	40.12	0.264106	0.5	1
1396	1000	6942.92	6942.92	0.000571642	10.6095	13.534	0.00314426	1003	984.045	897	847.684	450	0.0547482	2.88866	2.83392	6.171	26.02	450	0.420884	33.2691	26.24	71.83	3.45001	2.47814	25	103.7	0.524653	1.06399	40.12	0.27075	0.5	1
1397	1000	6906.91	6906.91	0.000573978	10.4119	13.619	0.00312259	1005	984.105	898	842.065	450	0.0600376	2.87941	2.81938	6.205	26.02	450	0.366251	34.2887	26.64	71.76	3.54203	2.54176	25	103.3	0.442392	1.06399	40.12	0.234714	0.5	1
1398	1000	6896.05	6896.05	0.0005409	10.5371	12.6603	0.00314097	998	984.145	897	846.335	450	0.0397474	2.85486	2.81512	6.057	26.02	450	0.407679	33.4952	26.24	71.76	3.45001	2.47573	25	103	0.504292	1.06399	40.12	0.262015	0.5	1
1399	1000	6893.75	6893.75	0.00054603	10.5548	12.824	0.00312353	999	984.187	897	844.42	450	0.0424801	2.85677	2.81429	6.151	26.01	450	0.393213	33.7164	26.34	71.83	3.47279	2.4945	25	103	0.482341	1.06399	40.12	0.252464	0.5	1
1400	1000	6913.83	6913.83	0.000563673	10.6005	13.3294	0.00312471	1002	984.238	897	844.874	450	0.0510859	2.87369	2.82261	6.191	26	450	0.397923	33.6185	26.34	71.96	3.47279	2.49902	25	103.3	0.489448	1.06399	40.12	0.255572	0.5	1
1401	1000	6895.36	6895.36	0.000572814	10.5799	13.5993	0.00311746	1004	984.295	897	845.256	450	0.0565239	2.87174	2.81521	6.184	26	450	0.400006	33.5614	26.27	71.79	3.45683	2.48166	25	103	0.492604	1.06399	40.12	0.256947	0.5	1
1402	1000	6912.21	6912.21	0.000536609	10.4703	12.5694	0.00310805	998	984.334	898	845.059	450	0.0392962	2.86155	2.82226	6.292	26	450	0.387868	33.7737	26.41	72.2	3.48882	2.51893	25	103.3	0.474323	1.06399	40.12	0.24894	0.5	1
1403	1000	6921.21	6921.21	0.000462086	10.4733	10.422	0.00312378	984	984.333	898	847.031	450	-0.000959717	2.82509	2.82605	6.218	26	450	0.40305	33.5197	26.31	71.76	3.46594	2.48716	25	103.4	0.497227	1.06399	40.12	0.258957	0.5	1
1404	1000	6927.21	6927.21	0.000575355	10.4877	13.6599	0.00313076	1005	984.393	898	846.833	450	0.0593859	2.88788	2.82849	6.191	26	450	0.402136	33.5535	26.34	71.76	3.47279	2.49207	25	103.5	0.495837	1.06399	40.12	0.258353	0.5	1
1405	1000	6928.83	6928.83	0.000618422	10.4986	14.8907	0.0031362	1013	984.475	898	847.866	450	0.0822226	2.91155	2.82932	6.151	25.99	450	0.41071	33.3993	26.27	71.72	3.45683	2.47924	25	103.5	0.508937	1.06399	40.12	0.264019	0.5	1
1406	1000	6914.52	6914.52	0.000574152	10.6504	13.6419	0.0031207	1004	984.531	897	844.952	450	0.0560027	2.87972	2.82372	6.198	25.98	450	0.39986	33.5522	26.31	71.79	3.46594	2.4882	25	103.3	0.492382	1.06399	40.12	0.25685	0.5	1
1407	1000	6942.22	6942.22	0.000560241	10.6945	13.2279	0.00313969	1001	984.578	897	846.57	450	0.0474266	2.88262	2.83519	6.157	25.98	450	0.414225	33.3349	26.27	72.06	3.45683	2.49099	25	103.7	0.514346	1.06399	40.12	0.266343	0.5	1
1408	1000	6914.52	6914.52	0.000557953	10.5047	13.1739	0.00312502	1002	984.628	898	846.701	450	0.0499695	2.87398	2.82401	6.191	26	450	0.40147	33.5522	26.31	71.72	3.46594	2.48577	25	103.3	0.494826	1.06399	40.12	0.257914	0.5	1
1409	1000	6888.67	6888.67	0.000555815	10.4741	13.1257	0.00311217	1002	984.678	898	846.216	450	0.0496399	2.86324	2.8136	6.178	25.98	450	0.396566	33.5941	26.27	71.72	3.45683	2.47924	25	102.9	0.487396	1.06399	40.12	0.254676	0.5	1
1410	1000	6900.44	6900.44	0.000562067	10.654	13.3027	0.0031197	1002	984.728	897	843.997	450	0.0495827	2.86813	2.81855	6.164	25.98	450	0.392881	33.6837	26.34	71.79	3.47279	2.49311	25	103.1	0.481842	1.06399	40.12	0.252245	0.5	1
1411	1000	6922.14	6922.14	0.000553049	10.7001	13.0426	0.00312303	1000	984.771	897	845.645	450	0.0438534	2.87141	2.82755	6.205	25.98	450	0.406659	33.4316	26.27	71.83	3.45683	2.48304	25	103.4	0.502731	1.06399	40.12	0.261341	0.5	1
1412	1000	6935.53	6935.53	0.000597082	10.7281	14.2979	0.00313239	1008	984.838	897	846.121	450	0.0668277	2.89997	2.83315	6.184	25.98	450	0.411455	33.3671	26.27	71.83	3.45683	2.48304	25	103.6	0.510082	1.06399	40.12	0.264511	0.5	1
1413	1000	6948.92	6948.92	0.000576614	10.6089	13.7133	0.00312877	1005	984.896	898	847.96	450	0.0581166	2.89693	2.83881	6.245	25.98	450	0.414601	33.3028	26.27	71.76	3.45683	2.48062	25	103.8	0.514926	1.06399	40.12	0.266592	0.5	1
1414	1000	6927.21	6927.21	0.000564014	10.5752	13.354	0.00312858	1003	984.948	898	846.19	450	0.052021	2.88213	2.83011	6.164	25.96	450	0.399747	33.5535	26.34	71.76	3.47279	2.49207	25	103.5	0.49221	1.06399	40.12	0.256776	0.5	1
1415	1000	6913.83	6913.83	0.000568228	10.5669	13.4856	0.00311834	1004	985.003	898	845.766	450	0.0546393	2.87943	2.82479	6.211	25.98	450	0.396076	33.6185	26.34	71.86	3.47279	2.49555	25	103.3	0.486656	1.06399	40.12	0.254353	0.5	1
1416	1000	6921.21	6921.21	0.000558051	10.5872	13.1939	0.00312006	1002	985.052	898	846.334	450	0.0487987	2.87676	2.82797	6.211	25.97	450	0.400975	33.5197	26.31	71.79	3.46594	2.4882	25	103.4	0.494074	1.06399	40.12	0.257587	0.5	1
1417	1000	6902.05	6902.05	0.000556456	10.5525	13.1445	0.00312572	1002	985.1	898	846.411	450	0.0485239	2.8688	2.82028	6.11	25.96	450	0.400686	33.5289	26.27	71.79	3.45683	2.48166	25	103.1	0.493634	1.06399	40.12	0.257396	0.5	1
1418	1000	6916.14	6916.14	0.000568257	10.5962	13.4926	0.0031166	1004	985.155	898	846.969	450	0.0542216	2.88039	2.82617	6.198	25.95	450	0.406032	33.398	26.24	71.76	3.45001	2.47573	25	103.3	0.501774	1.06399	40.12	0.260927	0.5	1
1419	1000	6947.29	6947.29	0.000554614	10.65	13.0893	0.00313175	1001	985.2	898	846.555	450	0.045664	2.88472	2.83906	6.191	25.95	450	0.404811	33.4565	26.34	71.83	3.47279	2.4945	25	103.8	0.49991	1.06399	40.12	0.26012	0.5	1
1420	1000	6938.98	6938.98	0.000564652	10.6409	13.3777	0.00313278	1003	985.251	898	845.361	450	0.0512347	2.88703	2.83579	6.171	25.96	450	0.395582	33.6434	26.41	71.83	3.48882	2.50602	25	103.7	0.485911	1.06399	40.12	0.254027	0.5	1
1421	1000	6920.52	6920.52	0.000568457	10.629	13.504	0.00311542	1004	985.305	898	845.503	450	0.0538221	2.88222	2.82839	6.218	25.95	450	0.395848	33.586	26.34	71.79	3.47279	2.49311	25	103.4	0.486312	1.06399	40.12	0.254202	0.5	1
1422	1000	6921.21	6921.21	0.000579176	10.6416	13.8154	0.00311308	1006	985.365	898	845.959	450	0.059415	2.88825	2.82883	6.245	25.96	450	0.399551	33.5197	26.31	71.79	3.46594	2.4882	25	103.4	0.491913	1.06399	40.12	0.256646	0.5	1
1423	1000	6927.91	6927.91	0.000568943	10.6305	13.4912	0.00314906	1004	985.418	898	846.577	450	0.0535541	2.88529	2.83174	6.016	25.94	450	0.404843	33.4873	26.31	71.76	3.46594	2.48716	25	103.5	0.49996	1.06399	40.12	0.260141	0.5	1
1424	1000	6913.83	6913.83	0.000573083	10.6052	13.6051	0.00315638	1005	985.474	898	845.857	450	0.0561597	2.8823	2.82614	5.929	25.94	450	0.398827	33.6185	26.34	71.76	3.47279	2.49207	25	103.3	0.490817	1.06399	40.12	0.256169	0.5	1
1425	1000	6901.13	6901.13	0.000582653	10.4767	13.9213	0.00310874	1008	985.539	899	846.777	450	0.0644839	2.88559	2.82111	6.205	25.95	450	0.39338	33.6173	26.31	71.76	3.46594	2.48716	25	103.1	0.482593	1.06399	40.12	0.252574	0.5	1
1426	1000	6907.13	6907.13	0.000583093	10.6513	13.936	0.00311204	1007	985.6	898	844.839	450	0.06149	2.88524	2.82375	6.191	25.94	450	0.391557	33.651	26.34	71.79	3.47279	2.49311	25	103.2	0.479852	1.06399	40.12	0.251372	0.5	1
1427	1000	6927.91	6927.91	0.000574053	10.5325	13.664	0.00312456	1006	985.659	899	847.612	450	0.0586244	2.89104	2.83242	6.171	25.94	450	0.401694	33.4873	26.31	71.69	3.46594	2.48473	25	103.5	0.495165	1.06399	40.12	0.258061	0.5	1
1428	1000	6941.29	6941.29	0.000585845	10.726	14.0084	0.0031236	1007	985.72	898	846.253	450	0.0614482	2.89951	2.83806	6.205	25.93	450	0.404511	33.4227	26.31	71.79	3.46594	2.4882	25	103.7	0.499453	1.06399	40.12	0.259922	0.5	1
1429	1000	6921.21	6921.21	0.00057337	10.5484	13.6586	0.00311295	1006	985.779	899	847.028	450	0.058223	2.88825	2.83002	6.205	25.92	450	0.39744	33.5197	26.31	71.79	3.46594	2.4882	25	103.4	0.488717	1.06399	40.12	0.255253	0.5	1
1430	1000	6899.52	6899.52	0.000566176	10.6754	13.4611	0.0031081	1004	985.831	898	843.758	450	0.0521499	2.87347	2.82132	6.184	25.93	450	0.384487	33.7725	26.38	71.83	3.48194	2.50108	25	103.1	0.469276	1.06399	40.12	0.246712	0.5	1
1431	1000	6915.44	6915.44	0.000529973	10.5229	12.3877	0.00314383	998	985.866	899	848	450	0.0349089	2.86289	2.82798	6.003	25.93	450	0.404895	33.464	26.27	71.76	3.45683	2.48062	25	103.3	0.500039	1.06399	40.12	0.260176	0.5	1
1432	1000	6927.91	6927.91	0.000552332	10.5762	13.053	0.00311928	1002	985.912	899	847.233	450	0.0463666	2.87955	2.83318	6.184	25.92	450	0.399959	33.4873	26.31	71.76	3.46594	2.48716	25	103.5	0.492532	1.06399	40.12	0.256916	0.5	1
1433	1000	6947.29	6947.29	0.000569951	10.6157	13.5541	0.00312639	1005	985.967	899	847.324	450	0.0550083	2.89625	2.84124	6.184	25.91	450	0.401984	33.4565	26.34	71.86	3.47279	2.49555	25	103.8	0.495607	1.06399	40.12	0.258253	0.5	1
1434	1000	6927.91	6927.91	0.000605809	10.6158	14.6121	0.00309743	1012	986.042	899	846.71	450	0.0748133	2.90828	2.83347	6.312	25.91	450	0.396636	33.4873	26.31	71.79	3.46594	2.4882	25	103.5	0.487503	1.06399	40.12	0.254723	0.5	1
1435	1000	6948.92	6948.92	0.000612935	10.6184	14.7692	0.00315315	1013	986.12	899	848.815	450	0.077707	2.91999	2.84228	6.03	25.92	450	0.414449	33.3028	26.27	71.72	3.45683	2.47924	25	103.8	0.514691	1.06399	40.12	0.266491	0.5	1
1436	1000	6916.14	6916.14	0.000593914	10.5992	14.2589	0.00311552	1010	986.188	899	847.652	450	0.0685108	2.8976	2.82909	6.164	25.91	450	0.403732	33.398	26.24	71.72	3.45001	2.47435	25	103.3	0.498267	1.06399	40.12	0.259408	0.5	1
1437	1000	6913.83	6913.83	0.000588295	10.611	14.1058	0.00310862	1009	986.254	899	845.888	450	0.0654235	2.89377	2.82835	6.191	25.9	450	0.390765	33.6185	26.34	71.83	3.47279	2.4945	25	103.3	0.478663	1.06399	40.12	0.25085	0.5	1
1438	1000	6927.91	6927.91	0.000573355	10.6371	13.6684	0.00311966	1006	986.31	899	846.793	450	0.0567473	2.89104	2.83429	6.151	25.89	450	0.398434	33.4873	26.31	71.76	3.46594	2.48716	25	103.5	0.490222	1.06399	40.12	0.255909	0.5	1
1439	1000	6920.52	6920.52	0.000567335	10.6379	13.5039	0.00311207	1005	986.364	899	845.989	450	0.0536531	2.88509	2.83143	6.178	25.89	450	0.392351	33.586	26.34	71.83	3.47279	2.4945	25	103.4	0.481046	1.06399	40.12	0.251896	0.5	1
1440	1000	6922.83	6922.83	0.000567467	10.6525	13.5113	0.00310995	1005	986.417	899	847.46	450	0.053517	2.88605	2.83253	6.198	25.89	450	0.403684	33.3657	26.24	71.76	3.45001	2.47573	25	103.4	0.498192	1.06399	40.12	0.259375	0.5	1
1441	1000	6887.06	6887.06	0.000553834	10.5989	13.1296	0.00310032	1003	986.465	899	844.827	450	0.0473738	2.86542	2.81805	6.157	25.89	450	0.382721	33.7492	26.34	71.83	3.47279	2.4945	25	102.9	0.46665	1.06399	40.12	0.245549	0.5	1
1442	1000	6908.75	6908.75	0.000523494	10.4837	12.2496	0.00310677	998	986.498	900	848.139	450	0.033058	2.86012	2.82706	6.178	25.89	450	0.396314	33.4964	26.27	71.72	3.45683	2.47924	25	103.2	0.487016	1.06399	40.12	0.25451	0.5	1
1443	1000	6926.29	6926.29	0.000556906	10.6761	13.2088	0.00311305	1003	986.545	899	845.386	450	0.0474126	2.88175	2.83433	6.178	25.88	450	0.38913	33.6419	26.38	71.79	3.48194	2.49969	25	103.5	0.476212	1.06399	40.12	0.249772	0.5	1
1444	1000	6942.22	6942.22	0.000617132	10.5521	14.9292	0.00312449	1015	986.627	900	849.174	450	0.081942	2.92293	2.84099	6.151	25.88	450	0.40671	33.3349	26.27	71.86	3.45683	2.48408	25	103.7	0.50281	1.06399	40.12	0.261375	0.5	1
1445	1000	6927.91	6927.91	0.000594364	10.701	14.289	0.00311438	1010	986.694	899	846.331	450	0.0671685	2.90254	2.83537	6.164	25.87	450	0.39672	33.4873	26.31	71.76	3.46594	2.48716	25	103.5	0.487629	1.06399	40.12	0.254778	0.5	1
1446	1000	6895.36	6895.36	0.000586172	10.6678	14.0759	0.00309169	1009	986.758	899	845.547	450	0.0638006	2.88604	2.82224	6.205	25.86	450	0.389516	33.5614	26.27	71.72	3.45683	2.47924	25	103	0.476791	1.06399	40.12	0.250027	0.5	1
1447	1000	6927.21	6927.21	0.000562058	10.5598	13.3598	0.00311517	1005	986.811	900	847.417	450	0.0524179	2.88788	2.83546	6.157	25.87	450	0.39339	33.5535	26.34	71.72	3.47279	2.49068	25	103.5	0.482608	1.06399	40.12	0.252581	0.5	1
1448	1000	6953.06	6953.06	0.0005641	10.5963	13.3987	0.00313897	1005	986.863	900	847.818	450	0.0524623	2.89865	2.84619	6.07	25.86	450	0.398016	33.5124	26.38	71.79	3.48194	2.49969	25	103.9	0.489589	1.06399	40.12	0.255633	0.5	1
1449	1000	6942.22	6942.22	0.000622131	10.7776	15.1058	0.00310314	1015	986.944	899	846.752	450	0.0810268	2.92293	2.84191	6.245	25.84	450	0.401784	33.3349	26.27	71.72	3.45683	2.47924	25	103.7	0.495302	1.06399	40.12	0.25812	0.5	1
1450	1000	6922.14	6922.14	0.000614894	10.7593	14.9092	0.00309305	1014	987.022	899	845.99	450	0.0776883	2.9116	2.83392	6.252	25.84	450	0.395356	33.4316	26.27	71.76	3.45683	2.48062	25	103.4	0.485571	1.06399	40.12	0.253878	0.5	1
1451	1000	7001.54	7001.54	0.000540789	10.8702	12.7284	0.00314853	999	987.057	899	848.512	450	0.0347887	2.90144	2.86665	6.137	25.85	450	0.419437	33.1352	26.31	71.72	3.46594	2.48577	25	104.6	0.522407	1.06399	40.12	0.269792	0.5	1
1452	1000	6913.83	6913.83	0.00049128	10.5986	11.3559	0.0030878	992	987.071	900	846.281	450	0.0141774	2.84501	2.83084	6.272	25.85	450	0.385659	33.6185	26.34	71.72	3.47279	2.49068	25	103.3	0.471024	1.06399	40.12	0.247485	0.5	1
1453	1000	6941.29	6941.29	0.000509294	10.6317	11.8513	0.00311393	995	987.094	900	847.759	450	0.022831	2.86495	2.84212	6.164	25.83	450	0.397969	33.4227	26.31	71.72	3.46594	2.48577	25	103.7	0.489518	1.06399	40.12	0.255602	0.5	1
1454	1000	6886.14	6886.14	0.000515856	10.554	12.0655	0.00308655	997	987.122	900	844.821	450	0.0282973	2.8479	2.8196	6.191	25.84	450	0.374395	33.8381	26.38	71.83	3.48194	2.50108	25	102.9	0.454329	1.06399	40.12	0.240068	0.5	1
1455	1000	6941.29	6941.29	0.000568177	10.6518	13.5554	0.00310583	1006	987.176	900	847.499	450	0.0543566	2.89663	2.84227	6.205	25.82	450	0.396413	33.4227	26.31	71.76	3.46594	2.48716	25	103.7	0.487165	1.06399	40.12	0.254575	0.5	1
1456	1000	6887.75	6887.75	0.000531845	10.5832	12.5404	0.00307294	1000	987.213	900	845.534	450	0.0366392	2.85714	2.8205	6.272	25.83	450	0.379684	33.6826	26.31	71.72	3.46594	2.48577	25	102.9	0.462141	1.06399	40.12	0.243549	0.5	1
1457	1000	6921.21	6921.21	0.00052371	10.6356	12.2899	0.00309214	998	987.244	900	846.754	450	0.03097	2.86528	2.83431	6.245	25.83	450	0.39018	33.5197	26.31	71.69	3.46594	2.48473	25	103.4	0.477786	1.06399	40.12	0.250464	0.5	1
1458	1000	6901.13	6901.13	0.000522161	10.597	12.2419	0.00309695	998	987.275	900	846.145	450	0.0307914	2.85697	2.82618	6.137	25.81	450	0.38489	33.6173	26.31	71.72	3.46594	2.48577	25	103.1	0.469877	1.06399	40.12	0.246978	0.5	1
1459	1000	6927.21	6927.21	0.000497377	10.6339	11.5128	0.00311498	993	987.291	900	846.702	450	0.0164518	2.8534	2.83694	6.097	25.81	450	0.39033	33.5535	26.34	71.79	3.47279	2.49311	25	103.5	0.47801	1.06399	40.12	0.250563	0.5	1
1460	1000	7014.22	7014.22	0.000427827	10.6169	9.48368	0.00314114	980	987.27	901	851.034	450	-0.0212143	2.85141	2.87263	6.178	25.81	450	0.416056	33.1373	26.34	71.86	3.47279	2.49555	25	104.8	0.517172	1.06399	40.12	0.267555	0.5	1
1461	1000	6927.91	6927.91	0.000470701	10.6455	10.7576	0.00310037	988	987.272	900	846.779	450	0.00209812	2.83931	2.83721	6.171	25.79	450	0.390847	33.4873	26.31	71.79	3.46594	2.4882	25	103.5	0.478786	1.06399	40.12	0.250904	0.5	1
1462	1000	6915.44	6915.44	0.000528552	10.6406	12.4377	0.00308473	999	987.306	900	846.814	450	0.0336432	2.86576	2.83212	6.245	25.8	450	0.390571	33.464	26.27	71.69	3.45683	2.4782	25	103.3	0.478372	1.06399	40.12	0.250722	0.5	1
1463	1000	6953.06	6953.06	0.000563578	10.5376	13.4178	0.00311435	1006	987.36	901	848.282	450	0.0539188	2.90154	2.84762	6.164	25.8	450	0.391835	33.5124	26.38	71.79	3.48194	2.49969	25	103.9	0.480269	1.06399	40.12	0.251555	0.5	1
1464	1000	6927.21	6927.21	0.000582806	10.6665	13.9882	0.00310117	1009	987.422	900	846.238	450	0.062184	2.89937	2.83719	6.164	25.79	450	0.387602	33.5535	26.34	71.86	3.47279	2.49555	25	103.5	0.473926	1.06399	40.12	0.248765	0.5	1
1465	1000	6920.52	6920.52	0.000582173	10.4887	13.9511	0.00312094	1010	987.487	901	848.053	450	0.0648161	2.89944	2.83463	6.03	25.8	450	0.388939	33.586	26.34	71.86	3.47279	2.49555	25	103.4	0.475927	1.06399	40.12	0.249646	0.5	1
1466	1000	6922.14	6922.14	0.000598254	10.5177	14.431	0.00310477	1013	987.56	901	848.795	450	0.0732594	2.90873	2.83547	6.137	25.8	450	0.394782	33.4316	26.27	71.72	3.45683	2.47924	25	103.4	0.484704	1.06399	40.12	0.253499	0.5	1
1467	1000	6919.6	6919.6	0.000597956	10.6977	14.4451	0.00308557	1012	987.63	900	844.955	450	0.0701518	2.9048	2.83464	6.231	25.78	450	0.379233	33.6745	26.38	71.72	3.48194	2.49725	25	103.4	0.461474	1.06399	40.12	0.243252	0.5	1
1468	1000	6900.44	6900.44	0.000580263	10.6618	13.9294	0.00309447	1009	987.691	900	845.095	450	0.0611696	2.88817	2.827	6.11	25.77	450	0.379404	33.6837	26.34	71.72	3.47279	2.49068	25	103.1	0.461727	1.06399	40.12	0.243365	0.5	1
1469	1000	6933.91	6933.91	0.00051351	10.5614	11.9916	0.00310843	997	987.718	901	847.975	450	0.0267749	2.86766	2.84088	6.137	25.79	450	0.390144	33.5211	26.34	71.72	3.47279	2.49068	25	103.6	0.477732	1.06399	40.12	0.250441	0.5	1
1470	1000	6887.06	6887.06	0.000525948	10.6473	12.3691	0.00309161	999	987.75	900	844.648	450	0.0322312	2.854	2.82176	6.09	25.77	450	0.37593	33.7492	26.34	71.76	3.47279	2.49207	25	102.9	0.456592	1.06399	40.12	0.241079	0.5	1
1471	1000	6935.04	6935.04	0.000550966	10.7297	13.0732	0.00311154	1003	987.794	900	842.592	450	0.0438701	2.88539	2.84152	6.09	25.76	450	0.365356	34.0219	26.58	71.72	3.52807	2.53033	25	103.7	0.441087	1.06399	40.12	0.234126	0.5	1
1472	1000	6900.44	6900.44	0.000574767	10.6961	13.7857	0.00308377	1008	987.852	900	844.799	450	0.0578377	2.8853	2.82747	6.178	25.77	450	0.378091	33.6837	26.34	71.69	3.47279	2.48964	25	103.1	0.459785	1.06399	40.12	0.242501	0.5	1
1473	1000	6901.13	6901.13	0.000553485	10.5368	13.1591	0.00309676	1005	987.901	901	846.954	450	0.0490898	2.87701	2.82792	6.077	25.75	450	0.381943	33.6173	26.31	71.69	3.46594	2.48473	25	103.1	0.465492	1.06399	40.12	0.245036	0.5	1
1474	1000	6932.98	6932.98	0.000475836	10.6022	10.9246	0.00309353	990	987.907	901	846.768	450	0.00603664	2.84714	2.84111	6.198	25.76	450	0.382408	33.6095	26.38	71.72	3.48194	2.49725	25	103.6	0.466184	1.06399	40.12	0.245343	0.5	1
1475	1000	6902.05	6902.05	0.00050031	10.6991	11.631	0.00309623	994	987.924	900	845.93	450	0.0174447	2.8459	2.82845	6.083	25.75	450	0.386233	33.5289	26.27	71.66	3.45683	2.47716	25	103.1	0.471881	1.06399	40.12	0.247863	0.5	1
1476	1000	6951.66	6951.66	0.000536033	10.632	12.6461	0.00310992	1001	987.962	901	846.56	450	0.0377054	2.88654	2.84883	6.137	25.75	450	0.382212	33.645	26.44	71.69	3.49572	2.50608	25	103.9	0.465893	1.06399	40.12	0.245214	0.5	1
1477	1000	6928.83	6928.83	0.000555596	10.7623	13.2246	0.00309854	1004	988.008	900	846.494	450	0.0460957	2.88568	2.83958	6.124	25.73	450	0.392074	33.3993	26.27	71.76	3.45683	2.48062	25	103.5	0.480628	1.06399	40.12	0.251713	0.5	1
1478	1000	6914.52	6914.52	0.000554398	10.5908	13.1942	0.00309214	1005	988.057	901	846.988	450	0.0487365	2.88259	2.83385	6.124	25.73	450	0.383587	33.5522	26.31	71.66	3.46594	2.48369	25	103.3	0.467938	1.06399	40.12	0.24612	0.5	1
1479	1000	6915.44	6915.44	0.000543765	10.6012	12.8911	0.00308984	1003	988.1	901	847.468	450	0.042866	2.87723	2.83437	6.131	25.72	450	0.387192	33.464	26.27	71.66	3.45683	2.47716	25	103.3	0.473313	1.06399	40.12	0.248495	0.5	1
1480	1000	6942.22	6942.22	0.000545825	10.4885	12.9344	0.00310564	1004	988.146	902	850.099	450	0.0457883	2.89126	2.84547	6.117	25.73	450	0.396313	33.3349	26.27	71.62	3.45683	2.47578	25	103.7	0.487015	1.06399	40.12	0.25451	0.5	1
1481	1000	6912.67	6912.67	0.000538133	10.6086	12.7307	0.0030903	1002	988.185	901	841.128	450	0.0397271	2.87321	2.83349	6.11	25.71	450	0.3471	34.3459	26.68	71.93	3.55136	2.55449	25	103.4	0.414752	1.06399	40.12	0.222146	0.5	1
1482	1000	6914.52	6914.52	0.000532911	10.6124	12.5758	0.00309633	1001	988.222	901	846.821	450	0.0367555	2.87111	2.83436	6.077	25.71	450	0.383132	33.5522	26.31	71.69	3.46594	2.48473	25	103.3	0.46726	1.06399	40.12	0.24582	0.5	1
1483	1000	6922.14	6922.14	0.000533459	10.4704	12.5837	0.0031029	1002	988.262	902	849.318	450	0.0395619	2.87715	2.83759	6.057	25.71	450	0.389964	33.4316	26.27	71.66	3.45683	2.47716	25	103.4	0.477462	1.06399	40.12	0.250322	0.5	1
1484	1000	6894.44	6894.44	0.000504737	10.6001	11.7823	0.00307725	996	988.284	901	845.831	450	0.0221309	2.84848	2.82634	6.131	25.7	450	0.375594	33.6499	26.31	71.62	3.46594	2.48231	25	103	0.456096	1.06399	40.12	0.240857	0.5	1
1485	1000	6939.67	6939.67	0.000518718	10.6716	12.1657	0.0031001	998	988.312	901	846.318	450	0.0279698	2.87292	2.84495	6.104	25.69	450	0.381413	33.5771	26.38	71.72	3.48194	2.49725	25	103.7	0.464706	1.06399	40.12	0.244688	0.5	1
1486	1000	6913.59	6913.59	0.000532715	10.6484	12.5922	0.00307583	1001	988.348	901	841.221	450	0.0363881	2.87073	2.83434	6.184	25.69	450	0.348329	34.2556	26.64	71.79	3.54203	2.54282	25	103.4	0.416507	1.06399	40.12	0.222952	0.5	1
1487	1000	6893.75	6893.75	0.000552381	10.4699	13.1664	0.00306634	1006	988.399	902	846.588	450	0.0504777	2.87679	2.82631	6.178	25.68	450	0.370226	33.7164	26.34	71.79	3.47279	2.49311	25	103	0.448204	1.06399	40.12	0.237326	0.5	1
1488	1000	6913.83	6913.83	0.000553938	10.5015	13.198	0.00308268	1006	988.449	902	847.386	450	0.0504799	2.88517	2.83469	6.131	25.68	450	0.376809	33.6185	26.34	71.76	3.47279	2.49207	25	103.3	0.457889	1.06399	40.12	0.241657	0.5	1
1489	1000	6932.29	6932.29	0.000592723	10.5342	14.3054	0.00309784	1013	988.52	902	846.997	450	0.0705989	2.913	2.8424	6.077	25.67	450	0.375463	33.6759	26.41	71.69	3.48882	2.50114	25	103.6	0.455904	1.06399	40.12	0.240771	0.5	1
1490	1000	6915.44	6915.44	0.000639111	10.5295	15.6599	0.0030835	1022	988.616	902	848.233	450	0.0960425	2.93174	2.8357	6.11	25.66	450	0.383439	33.464	26.27	71.66	3.45683	2.47716	25	103.3	0.467716	1.06399	40.12	0.246022	0.5	1
1491	1000	6925.59	6925.59	0.000554658	10.5541	13.2219	0.00308641	1006	988.666	902	846.378	450	0.0499421	2.89008	2.84013	6.11	25.65	450	0.371637	33.7084	26.41	72.03	3.48882	2.513	25	103.5	0.450275	1.06399	40.12	0.238255	0.5	1
1492	1000	6912.9	6912.9	0.000505708	10.537	11.8136	0.00308237	997	988.69	902	846.469	450	0.0238992	2.85897	2.83507	6.11	25.66	450	0.371672	33.7071	26.38	71.72	3.48194	2.49725	25	103.3	0.450326	1.06399	40.12	0.238277	0.5	1
1493	1000	6913.83	6913.83	0.000527037	10.5434	12.4294	0.00308322	1001	988.725	902	847.011	450	0.0353057	2.87083	2.83552	6.097	25.65	450	0.375461	33.6185	26.34	71.66	3.47279	2.4886	25	103.3	0.455901	1.06399	40.12	0.24077	0.5	1
1494	1000	6942.22	6942.22	0.000534509	10.6008	12.6428	0.00308683	1002	988.763	902	848.767	450	0.0382288	2.8855	2.84727	6.144	25.64	450	0.389324	33.3349	26.27	71.62	3.45683	2.47578	25	103.7	0.476502	1.06399	40.12	0.2499	0.5	1
1495	1000	6899.52	6899.52	0.000541802	10.5389	12.8683	0.00307158	1004	988.807	902	845.628	450	0.0436082	2.87347	2.82986	6.11	25.63	450	0.366026	33.7725	26.38	71.62	3.48194	2.49377	25	103.1	0.442064	1.06399	40.12	0.234566	0.5	1
1496	1000	6946.36	6946.36	0.000540091	10.6187	12.8033	0.00309022	1003	988.848	902	847.185	450	0.0408972	2.8901	2.8492	6.124	25.63	450	0.378888	33.5447	26.38	71.99	3.48194	2.50665	25	103.8	0.460963	1.06399	40.12	0.243025	0.5	1
1497	1000	6921.21	6921.21	0.000522121	10.5852	12.2956	0.00307903	1000	988.88	902	847.337	450	0.0320187	2.87102	2.839	6.124	25.63	450	0.378717	33.5197	26.31	71.59	3.46594	2.48127	25	103.4	0.46071	1.06399	40.12	0.242912	0.5	1
1498	1000	6906.21	6906.21	0.000441255	10.5625	9.96876	0.00307025	985	988.869	902	845.6	450	-0.0111145	2.82183	2.83294	6.117	25.61	450	0.366449	33.7397	26.38	71.69	3.48194	2.4962	25	103.2	0.442682	1.06399	40.12	0.234844	0.5	1
1499	1000	6927.91	6927.91	0.00044265	10.5935	9.99962	0.0030804	985	988.857	902	847.482	450	-0.0111174	2.83069	2.84181	6.124	25.62	450	0.379971	33.4873	26.31	71.66	3.46594	2.48369	25	103.5	0.462567	1.06399	40.12	0.243738	0.5	1
1500	1000	6907.13	6907.13	0.000457276	10.5628	10.4316	0.00306955	988	988.855	902	846.218	450	-0.0024567	2.8308	2.83326	6.124	25.61	450	0.370425	33.651	26.34	71.62	3.47279	2.48721	25	103.2	0.448496	1.06399	40.12	0.237457	0.5	1
1501	1000	6921.21	6921.21	0.000474187	10.5833	10.9122	0.00307802	991	988.861	902	847.189	450	0.00615841	2.84518	2.83902	6.11	25.61	450	0.377639	33.5197	26.31	71.59	3.46594	2.48127	25	103.4	0.459116	1.06399	40.12	0.242203	0.5	1
1502	1000	6932.29	6932.29	0.000512276	10.6077	12.0115	0.00307912	998	988.887	902	845.925	450	0.0262799	2.86986	2.84358	6.124	25.6	450	0.369973	33.6759	26.41	71.66	3.48882	2.50009	25	103.6	0.447834	1.06399	40.12	0.23716	0.5	1
1503	1000	6887.06	6887.06	0.0005354	10.5437	12.6974	0.00306013	1003	988.928	902	845.39	450	0.0403176	2.86542	2.82511	6.117	25.6	450	0.364372	33.7492	26.34	71.69	3.47279	2.48964	25	102.9	0.439653	1.06399	40.12	0.233479	0.5	1
1504	1000	6947.29	6947.29	0.000534698	10.6403	12.6526	0.00308845	1002	988.965	902	847.416	450	0.0376722	2.8876	2.84993	6.097	25.59	450	0.381015	33.4565	26.34	71.66	3.47279	2.4886	25	103.8	0.464115	1.06399	40.12	0.244425	0.5	1
1505	1000	6914.52	6914.52	0.000494908	10.5991	11.5237	0.00306691	995	988.983	902	846.519	450	0.0173087	2.8539	2.8366	6.131	25.58	450	0.373328	33.5522	26.31	71.66	3.46594	2.48369	25	103.3	0.452759	1.06399	40.12	0.239366	0.5	1
1506	1000	6932.29	6932.29	0.000512161	10.6302	12.0153	0.00307488	998	989.009	902	845.485	450	0.0259302	2.86986	2.84393	6.11	25.56	450	0.367651	33.6759	26.41	71.62	3.48882	2.49869	25	103.6	0.444436	1.06399	40.12	0.235634	0.5	1
1507	1000	6926.29	6926.29	0.000548983	10.6281	13.0824	0.00307222	1005	989.055	902	845.696	450	0.0459452	2.88749	2.84155	6.11	25.56	450	0.368882	33.6419	26.38	71.72	3.48194	2.49725	25	103.5	0.446236	1.06399	40.12	0.236443	0.5	1
1508	1000	6913.83	6913.83	0.000521364	10.6138	12.2906	0.00306669	1000	989.086	902	845.84	450	0.031391	2.86796	2.83657	6.11	25.56	450	0.369295	33.6185	26.34	71.72	3.47279	2.49068	25	103.3	0.446841	1.06399	40.12	0.236715	0.5	1
1509	1000	6913.83	6913.83	0.000531964	10.4627	12.5944	0.0030672	1003	989.126	903	847.539	450	0.0399048	2.87656	2.83666	6.117	25.57	450	0.369813	33.6185	26.34	71.69	3.47279	2.48964	25	103.3	0.4476	1.06399	40.12	0.237055	0.5	1
1510	1000	6921.21	6921.21	0.000575071	10.6464	13.8477	0.00306344	1010	989.186	902	846.219	450	0.05993	2.89973	2.8398	6.131	25.54	450	0.372566	33.5197	26.31	71.66	3.46594	2.48369	25	103.4	0.451639	1.06399	40.12	0.238866	0.5	1
1511	1000	6907.13	6907.13	0.000536665	10.6308	12.7451	0.0030572	1003	989.225	902	845.251	450	0.0395801	2.87378	2.8342	6.131	25.54	450	0.365764	33.651	26.34	71.62	3.47279	2.48721	25	103.2	0.441681	1.06399	40.12	0.234394	0.5	1
1512	1000	6932.29	6932.29	0.000511931	10.6665	12.0144	0.00307593	998	989.251	902	845.206	450	0.0252324	2.86986	2.84463	6.083	25.54	450	0.366875	33.6759	26.41	71.66	3.48882	2.50009	25	103.6	0.443303	1.06399	40.12	0.235124	0.5	1
1513	1000	6926.29	6926.29	0.000532764	10.6682	12.625	0.00306739	1002	989.287	902	845.241	450	0.0366306	2.87887	2.84224	6.11	25.53	450	0.366945	33.6419	26.38	71.66	3.48194	2.49516	25	103.5	0.443405	1.06399	40.12	0.23517	0.5	1
1514	1000	6933.91	6933.91	0.000538644	10.6885	12.7953	0.00306811	1003	989.327	902	846.104	450	0.0394418	2.88492	2.84547	6.137	25.54	450	0.373068	33.5211	26.34	71.69	3.47279	2.48964	25	103.6	0.452377	1.06399	40.12	0.239196	0.5	1
1515	1000	6927.91	6927.91	0.000554111	10.5272	13.2402	0.00306861	1007	989.377	903	848.008	450	0.0507895	2.89391	2.84313	6.117	25.54	450	0.374723	33.4873	26.31	71.66	3.46594	2.48369	25	103.5	0.454812	1.06399	40.12	0.240284	0.5	1
1516	1000	6899.52	6899.52	0.000488152	10.4922	11.3518	0.00304968	995	989.394	903	845.709	450	0.0160918	2.84771	2.83162	6.137	25.52	450	0.358592	33.7725	26.38	71.62	3.48194	2.49377	25	103.1	0.431266	1.06399	40.12	0.229684	0.5	1
1517	1000	6920.52	6920.52	0.000468345	10.522	10.7684	0.00306212	991	989.398	903	847.094	450	0.0046116	2.8449	2.84029	6.117	25.52	450	0.368416	33.586	26.34	71.59	3.47279	2.48617	25	103.4	0.445554	1.06399	40.12	0.236137	0.5	1
1518	1000	6939.67	6939.67	0.000490974	10.5542	11.4156	0.00306999	995	989.414	903	847.209	450	0.0161258	2.86429	2.84816	6.131	25.53	450	0.37023	33.5771	26.38	71.69	3.48194	2.4962	25	103.7	0.448211	1.06399	40.12	0.237329	0.5	1
1519	1000	6901.13	6901.13	0.00050945	10.5027	11.9685	0.00304973	999	989.442	903	846.697	450	0.0274409	2.85983	2.83239	6.131	25.51	450	0.365052	33.6173	26.31	71.62	3.46594	2.48231	25	103.1	0.440645	1.06399	40.12	0.233926	0.5	1
1520	1000	6907.83	6907.83	0.000563004	10.517	13.5107	0.00305761	1009	989.498	903	847.056	450	0.0560435	2.89126	2.83521	6.11	25.52	450	0.367931	33.5847	26.31	71.59	3.46594	2.48127	25	103.2	0.444846	1.06399	40.12	0.235818	0.5	1
1521	1000	6928.83	6928.83	0.000559334	10.5616	13.4023	0.00306197	1008	989.551	903	848.182	450	0.0531787	2.89718	2.844	6.131	25.51	450	0.376685	33.3993	26.27	71.66	3.45683	2.47716	25	103.5	0.457707	1.06399	40.12	0.241575	0.5	1
1522	1000	6892.83	6892.83	0.000535189	10.5115	12.7184	0.00304776	1004	989.592	903	845.222	450	0.0413133	2.87068	2.82937	6.11	25.5	450	0.356086	33.8053	26.38	71.66	3.48194	2.49516	25	103	0.427647	1.06399	40.12	0.228039	0.5	1
1523	1000	6934.6	6934.6	0.000533063	10.5755	12.6357	0.00307256	1003	989.631	903	847.814	450	0.0385683	2.8852	2.84664	6.07	25.5	450	0.374856	33.455	26.31	71.59	3.46594	2.48127	25	103.6	0.455009	1.06399	40.12	0.240372	0.5	1
1524	1000	6907.83	6907.83	0.000557501	10.5529	13.3646	0.00304948	1008	989.683	903	846.571	450	0.0526362	2.88839	2.83576	6.131	25.49	450	0.365599	33.5847	26.31	71.52	3.46594	2.47884	25	103.2	0.441441	1.06399	40.12	0.234285	0.5	1
1525	1000	6900.44	6900.44	0.000562151	10.5491	13.5026	0.00304732	1009	989.739	903	845.848	450	0.0552917	2.88817	2.83288	6.124	25.49	450	0.360907	33.6837	26.34	71.66	3.47279	2.4886	25	103.1	0.434619	1.06399	40.12	0.231204	0.5	1
1526	1000	6907.13	6907.13	0.000557334	10.5683	13.3632	0.00304917	1008	989.791	903	846.027	450	0.0523217	2.8881	2.83578	6.131	25.49	450	0.362577	33.651	26.34	71.59	3.47279	2.48617	25	103.2	0.437043	1.06399	40.12	0.2323	0.5	1
1527	1000	6902.05	6902.05	0.00055157	10.5742	13.2062	0.00304013	1007	989.84	903	846.667	450	0.0492703	2.88312	2.83385	6.164	25.48	450	0.366564	33.5289	26.27	71.59	3.45683	2.47474	25	103.1	0.442849	1.06399	40.12	0.23492	0.5	1
1528	1000	6935.53	6935.53	0.000554194	10.6283	13.2654	0.00306019	1007	989.89	903	847.757	450	0.0493675	2.8971	2.84773	6.11	25.46	450	0.375636	33.3671	26.27	71.52	3.45683	2.47232	25	103.6	0.456158	1.06399	40.12	0.240885	0.5	1
1529	1000	6938.98	6938.98	0.000581059	10.6483	14.0479	0.00305633	1012	989.953	903	845.636	450	0.0636419	2.91293	2.84929	6.144	25.46	450	0.362442	33.6434	26.41	71.69	3.48882	2.50114	25	103.7	0.436847	1.06399	40.12	0.232212	0.5	1
1530	1000	6927.91	6927.91	0.000601337	10.6365	14.635	0.00305844	1016	990.028	903	846.907	450	0.0748527	2.91978	2.84493	6.11	25.47	450	0.370233	33.4873	26.31	71.56	3.46594	2.48023	25	103.5	0.448215	1.06399	40.12	0.237331	0.5	1
1531	1000	6907.83	6907.83	0.000567694	10.4657	13.6757	0.00304151	1011	990.088	904	847.597	450	0.0600939	2.89699	2.83689	6.151	25.46	450	0.363302	33.5847	26.31	71.62	3.46594	2.48231	25	103.2	0.438097	1.06399	40.12	0.232777	0.5	1
1532	1000	6893.75	6893.75	0.000555895	10.6026	13.3387	0.00304175	1008	990.14	903	845.084	450	0.0512207	2.88251	2.83129	6.11	25.46	450	0.357512	33.7164	26.34	71.62	3.47279	2.48721	25	103	0.429704	1.06399	40.12	0.228975	0.5	1
1533	1000	6905.52	6905.52	0.000551492	10.6319	13.2119	0.0030427	1007	990.188	903	844.325	450	0.0482969	2.88456	2.83627	6.137	25.46	450	0.353749	33.8064	26.41	71.62	3.48882	2.49869	25	103.2	0.42428	1.06399	40.12	0.226506	0.5	1
1534	1000	6941.29	6941.29	0.00051701	10.6881	12.1972	0.00306213	1000	990.216	903	847.211	450	0.0282526	2.87935	2.8511	6.124	25.47	450	0.373703	33.4227	26.31	71.56	3.46594	2.48023	25	103.7	0.453311	1.06399	40.12	0.239613	0.5	1
1535	1000	6926.29	6926.29	0.000521181	10.6702	12.3252	0.00305501	1001	990.247	903	845.533	450	0.0309835	2.876	2.84502	6.117	25.46	450	0.36235	33.6419	26.38	71.62	3.48194	2.49377	25	103.5	0.436714	1.06399	40.12	0.232151	0.5	1
1536	1000	6926.29	6926.29	0.000579614	10.6808	14.0193	0.0030539	1012	990.31	903	845.47	450	0.0624989	2.9076	2.84511	6.124	25.46	450	0.362219	33.6419	26.38	71.66	3.48194	2.49516	25	103.5	0.436523	1.06399	40.12	0.232065	0.5	1
1537	1000	6899.52	6899.52	0.000572014	10.6553	13.8186	0.00303464	1011	990.369	903	844.196	450	0.0592164	2.89351	2.83429	6.151	25.44	450	0.353413	33.7725	26.38	71.59	3.48194	2.49272	25	103.1	0.423797	1.06399	40.12	0.226285	0.5	1
1538	1000	6901.13	6901.13	0.000556203	10.6603	13.3564	0.0030412	1008	990.419	903	845.468	450	0.0504727	2.88559	2.83512	6.124	25.45	450	0.361368	33.6173	26.31	71.62	3.46594	2.48231	25	103.1	0.435288	1.06399	40.12	0.231507	0.5	1
1539	1000	6947.29	6947.29	0.000586515	10.743	14.2191	0.00305999	1013	990.484	903	846.636	450	0.065074	2.9193	2.85423	6.144	25.46	450	0.371392	33.4565	26.34	71.56	3.47279	2.48513	25	103.8	0.449916	1.06399	40.12	0.238094	0.5	1
1540	1000	6932.29	6932.29	0.000606445	10.7335	14.8065	0.00305127	1017	990.561	903	844.815	450	0.0762488	2.9245	2.84825	6.137	25.44	450	0.359534	33.6759	26.41	71.66	3.48882	2.50009	25	103.6	0.432629	1.06399	40.12	0.230302	0.5	1
1541	1000	6907.13	6907.13	0.000519407	10.5459	12.2967	0.00303705	1002	990.593	904	846.57	450	0.0327759	2.87091	2.83814	6.157	25.44	450	0.358945	33.651	26.34	71.59	3.47279	2.48617	25	103.2	0.431777	1.06399	40.12	0.229916	0.5	1
1542	1000	6913.83	6913.83	0.000551693	10.7172	13.2307	0.00304314	1007	990.64	903	845.174	450	0.0470535	2.88803	2.84098	6.137	25.44	450	0.361104	33.6185	26.34	71.66	3.47279	2.4886	25	103.3	0.434905	1.06399	40.12	0.231333	0.5	1
1543	1000	6893.75	6893.75	0.000523613	10.6953	12.4306	0.00302956	1002	990.673	903	844.274	450	0.0324841	2.86535	2.83286	6.157	25.43	450	0.354794	33.7164	26.34	71.56	3.47279	2.48513	25	103	0.425785	1.06399	40.12	0.227192	0.5	1
1544	1000	6912.9	6912.9	0.000503831	10.5663	11.8418	0.00304434	999	990.697	904	846.265	450	0.0238785	2.86471	2.84083	6.137	25.45	450	0.35779	33.7071	26.38	71.56	3.48194	2.49168	25	103.3	0.430106	1.06399	40.12	0.229157	0.5	1
1545	1000	6927.21	6927.21	0.000526097	10.5942	12.4827	0.00304998	1003	990.732	904	847.259	450	0.0353534	2.88213	2.84678	6.131	25.44	450	0.364826	33.5535	26.34	71.56	3.47279	2.48513	25	103.5	0.440315	1.06399	40.12	0.233778	0.5	1
1546	1000	6892.83	6892.83	0.000539305	10.5464	12.8783	0.00303698	1006	990.776	904	845.322	450	0.0436546	2.8764	2.83275	6.097	25.42	450	0.351456	33.8053	26.38	71.59	3.48194	2.49272	25	103	0.420986	1.06399	40.12	0.225002	0.5	1
1547	1000	6913.83	6913.83	0.000514401	10.4262	12.1458	0.0030468	1002	990.808	905	848.523	450	0.0321905	2.87369	2.8415	6.124	25.45	450	0.361979	33.6185	26.34	71.62	3.47279	2.48721	25	103.3	0.436174	1.06399	40.12	0.231908	0.5	1
1548	1000	6900.44	6900.44	0.000502797	10.5694	11.822	0.00303719	999	990.831	904	846.094	450	0.0234488	2.85954	2.83609	6.117	25.42	450	0.356673	33.6837	26.34	71.56	3.47279	2.48513	25	103.1	0.428493	1.06399	40.12	0.228424	0.5	1
1549	1000	6907.83	6907.83	0.000535085	10.5859	12.7547	0.00304154	1005	990.872	904	846.8	450	0.0405996	2.8798	2.8392	6.11	25.42	450	0.361534	33.5847	26.31	71.56	3.46594	2.48023	25	103.2	0.435528	1.06399	40.12	0.231615	0.5	1
1550	1000	6999.9	6999.9	0.000547541	10.7344	13.0808	0.00308147	1006	990.916	904	848.975	450	0.0439265	2.92108	2.87716	6.124	25.43	450	0.380624	33.2882	26.38	71.59	3.48194	2.49272	25	104.6	0.463536	1.06399	40.12	0.244168	0.5	1
1551	1000	6904.83	6904.83	0.00056652	10.6017	13.6746	0.00303487	1011	990.973	904	844.556	450	0.0575252	2.89573	2.83821	6.144	25.42	450	0.348376	33.8732	26.44	71.62	3.49572	2.50363	25	103.2	0.416574	1.06399	40.12	0.222982	0.5	1
1552	1000	6920.52	6920.52	0.000562444	10.6361	13.5538	0.00303971	1010	991.028	904	846.547	450	0.05462	2.89944	2.84482	6.157	25.42	450	0.36126	33.586	26.34	71.59	3.47279	2.48617	25	103.4	0.435131	1.06399	40.12	0.231435	0.5	1
1553	1000	6926.29	6926.29	0.000541627	10.6497	12.9475	0.0030443	1006	991.071	904	846.157	450	0.0430161	2.89037	2.84735	6.144	25.42	450	0.359331	33.6419	26.38	71.62	3.48194	2.49377	25	103.5	0.432336	1.06399	40.12	0.230169	0.5	1
1554	1000	6900.44	6900.44	0.000539564	10.6093	12.892	0.00304093	1006	991.114	904	845.908	450	0.0427325	2.87958	2.83685	6.083	25.41	450	0.356683	33.6837	26.34	71.56	3.47279	2.48513	25	103.1	0.428508	1.06399	40.12	0.228431	0.5	1
1555	1000	6918.9	6918.9	0.000546265	10.6515	13.0871	0.0030415	1007	991.159	904	845.321	450	0.0455942	2.89015	2.84456	6.131	25.41	450	0.354283	33.741	26.41	71.66	3.48882	2.50009	25	103.4	0.425049	1.06399	40.12	0.226856	0.5	1
1556	1000	6918.9	6918.9	0.000551519	10.6493	13.2311	0.00305222	1008	991.208	904	845.499	450	0.0483334	2.89302	2.84469	6.063	25.41	450	0.355533	33.741	26.41	71.62	3.48882	2.49869	25	103.4	0.426849	1.06399	40.12	0.227676	0.5	1
1557	1000	6899.52	6899.52	0.000571061	10.5004	13.8321	0.003013	1013	991.27	905	846.295	450	0.0623698	2.89923	2.83686	6.258	25.41	450	0.349638	33.7725	26.38	71.59	3.48194	2.49272	25	103.1	0.418381	1.06399	40.12	0.22381	0.5	1
1558	1000	6914.52	6914.52	0.000609307	10.6792	14.9278	0.00303386	1019	991.35	904	846.372	450	0.079536	2.92274	2.84321	6.157	25.4	450	0.361184	33.5522	26.31	71.59	3.46594	2.48127	25	103.3	0.435021	1.06399	40.12	0.231386	0.5	1
1559	1000	6919.6	6919.6	0.000620261	10.7031	15.2493	0.00303278	1021	991.435	904	845.366	450	0.0851068	2.93063	2.84552	6.178	25.4	450	0.355696	33.6745	26.38	71.52	3.48194	2.49028	25	103.4	0.427084	1.06399	40.12	0.227783	0.5	1
1560	1000	6946.36	6946.36	0.000622563	10.7567	15.3073	0.00304562	1021	991.52	904	846.277	450	0.0851908	2.94197	2.85677	6.171	25.4	450	0.362917	33.5447	26.38	71.56	3.48194	2.49168	25	103.8	0.437537	1.06399	40.12	0.232524	0.5	1
1561	1000	6932.98	6932.98	0.000594729	10.5954	14.5097	0.00303393	1017	991.593	905	847.379	450	0.073278	2.92479	2.85152	6.218	25.41	450	0.359096	33.6095	26.38	71.59	3.48194	2.49272	25	103.6	0.431996	1.06399	40.12	0.230015	0.5	1
1562	1000	6912.21	6912.21	0.000539961	10.568	12.9277	0.00302755	1007	991.637	905	846.29	450	0.0441755	2.88736	2.84318	6.211	25.42	450	0.351695	33.7737	26.41	71.59	3.48882	2.49765	25	103.3	0.421329	1.06399	40.12	0.225159	0.5	1
1563	1000	6913.83	6913.83	0.000513587	10.7241	12.1585	0.00303611	1001	991.664	904	845.805	450	0.0268514	2.87083	2.84397	6.151	25.41	450	0.358959	33.6185	26.34	71.52	3.47279	2.48374	25	103.3	0.431797	1.06399	40.12	0.229925	0.5	1
1564	1000	6921.21	6921.21	0.000556488	10.7255	13.3841	0.00305905	1009	991.714	904	846.798	450	0.0497712	2.89686	2.84709	6.016	25.4	450	0.365645	33.5197	26.31	71.52	3.46594	2.47884	25	103.4	0.441508	1.06399	40.12	0.234316	0.5	1
1565	1000	6909.9	6909.9	0.00055024	10.7429	13.2365	0.00302333	1008	991.761	904	842.696	450	0.0466809	2.88926	2.84258	6.211	25.4	450	0.341242	33.9967	26.51	71.49	3.51186	2.51063	25	103.3	0.406415	1.06399	40.12	0.218309	0.5	1
1566	1000	6912.21	6912.21	0.000560955	10.7372	13.5309	0.00304341	1010	991.813	904	844.667	450	0.0522972	2.89596	2.84366	6.09	25.4	450	0.352696	33.7737	26.41	71.59	3.48882	2.49765	25	103.3	0.422766	1.06399	40.12	0.225815	0.5	1
1567	1000	6934.6	6934.6	0.000589245	10.7914	14.3543	0.00304318	1015	991.88	904	846.815	450	0.066699	2.91972	2.85302	6.164	25.41	450	0.367136	33.455	26.31	71.49	3.46594	2.4778	25	103.6	0.443684	1.06399	40.12	0.235295	0.5	1
1568	1000	6920.52	6920.52	0.000572091	10.6311	13.8699	0.00302693	1013	991.94	905	847.356	450	0.0606306	2.90805	2.84742	6.238	25.42	450	0.359741	33.586	26.34	71.52	3.47279	2.48374	25	103.4	0.432929	1.06399	40.12	0.230438	0.5	1
1569	1000	6947.29	6947.29	0.000579554	10.6753	14.0712	0.00304609	1014	992.004	905	848.397	450	0.0635723	2.92219	2.85861	6.191	25.42	450	0.367872	33.4565	26.34	71.56	3.47279	2.48513	25	103.8	0.44476	1.06399	40.12	0.235779	0.5	1
1570	1000	6918.67	6918.67	0.000545352	10.768	13.067	0.00306313	1007	992.047	904	840.466	450	0.0430381	2.89005	2.84702	5.983	25.4	450	0.330892	34.3805	26.71	71.79	3.55838	2.55456	25	103.5	0.391819	1.06399	40.12	0.211536	0.5	1
1571	1000	6947.99	6947.99	0.00052105	10.8372	12.3695	0.00305495	1002	992.076	904	847.344	450	0.0286859	2.88789	2.85921	6.137	25.42	450	0.372009	33.3905	26.31	71.52	3.46594	2.47884	25	103.8	0.450821	1.06399	40.12	0.238499	0.5	1
1572	1000	6921.21	6921.21	0.000519015	10.8066	12.3286	0.00303569	1002	992.104	904	846.09	450	0.028493	2.87676	2.84827	6.164	25.4	450	0.362853	33.5197	26.31	71.49	3.46594	2.4778	25	103.4	0.437444	1.06399	40.12	0.232482	0.5	1
1573	1000	6900.44	6900.44	0.000527984	10.7603	12.5792	0.00304767	1004	992.138	904	845.286	450	0.0340507	2.87385	2.8398	6.03	25.4	450	0.357043	33.6837	26.34	71.59	3.47279	2.48617	25	103.1	0.429028	1.06399	40.12	0.228667	0.5	1
1574	1000	6912.21	6912.21	0.000539423	10.7848	12.9079	0.00305287	1006	992.178	904	844.61	450	0.0397457	2.88449	2.84475	6.03	25.4	450	0.353792	33.7737	26.41	71.59	3.48882	2.49765	25	103.3	0.424342	1.06399	40.12	0.226534	0.5	1
1575	1000	6912.67	6912.67	0.000555276	10.813	13.3897	0.00303085	1009	992.226	904	839.952	450	0.0482368	2.89329	2.84505	6.171	25.4	450	0.328678	34.3459	26.68	71.89	3.55136	2.55307	25	103.4	0.388717	1.06399	40.12	0.210088	0.5	1
1576	1000	6921.21	6921.21	0.000497701	10.6791	11.718	0.00302723	999	992.246	905	847.634	450	0.0194477	2.86815	2.8487	6.238	25.42	450	0.362731	33.5197	26.31	71.56	3.46594	2.48023	25	103.4	0.437267	1.06399	40.12	0.232402	0.5	1
1577	1000	6938.98	6938.98	0.000504266	10.7206	11.9129	0.00302323	1000	992.268	905	846.35	450	0.0223201	2.87839	2.85607	6.292	25.4	450	0.355919	33.6434	26.41	71.56	3.48882	2.4966	25	103.7	0.427405	1.06399	40.12	0.227929	0.5	1
1578	1000	6907.83	6907.83	0.000549511	10.6348	13.1959	0.0030595	1009	992.316	905	847.853	450	0.0479451	2.89126	2.84331	5.996	25.42	450	0.363668	33.5847	26.31	71.52	3.46594	2.47884	25	103.2	0.43863	1.06399	40.12	0.233017	0.5	1
1579	1000	6913.83	6913.83	0.00056051	10.6829	13.5453	0.00302826	1011	992.369	905	846.919	450	0.0535852	2.89951	2.84592	6.211	25.42	450	0.358465	33.6185	26.34	71.59	3.47279	2.48617	25	103.3	0.431083	1.06399	40.12	0.229601	0.5	1
1580	1000	6907.13	6907.13	0.000528236	10.7017	12.6348	0.00299931	1005	992.406	905	846.066	450	0.0361887	2.87951	2.84332	6.366	25.41	450	0.3532	33.651	26.34	71.93	3.47279	2.49798	25	103.2	0.423491	1.06399	40.12	0.226146	0.5	1
1581	1000	6905.52	6905.52	0.000533355	10.625	12.7052	0.00308713	1006	992.445	905	846.738	450	0.0389411	2.8817	2.84276	5.814	25.42	450	0.35721	33.8064	26.41	71.56	3.48882	2.4966	25	103.2	0.429269	1.06399	40.12	0.228777	0.5	1
1582	1000	6913.83	6913.83	0.000549807	10.5254	13.2149	0.00305049	1010	992.495	906	848.929	450	0.0503481	2.89664	2.84629	6.07	25.42	450	0.361097	33.6185	26.34	71.49	3.47279	2.4827	25	103.3	0.434894	1.06399	40.12	0.231328	0.5	1
1583	1000	6918.9	6918.9	0.00055545	10.703	13.3867	0.00304686	1010	992.545	905	846.167	450	0.0502405	2.89876	2.84852	6.097	25.41	450	0.354908	33.741	26.41	71.62	3.48882	2.49869	25	103.4	0.425949	1.06399	40.12	0.227266	0.5	1
1584	1000	6898.83	6898.83	0.000527428	10.521	12.5778	0.00303852	1006	992.584	906	847.189	450	0.038504	2.87891	2.8404	6.104	25.42	450	0.350211	33.8392	26.41	71.59	3.48882	2.49765	25	103.1	0.4192	1.06399	40.12	0.224185	0.5	1
1585	1000	6914.52	6914.52	0.00051274	10.6052	12.2012	0.00298395	1003	992.614	906	848.022	450	0.0298764	2.87685	2.84697	6.494	25.42	450	0.356112	33.5522	26.31	71.66	3.46594	2.48369	25	103.3	0.427684	1.06399	40.12	0.228056	0.5	1
1586	1000	6887.75	6887.75	0.000515992	10.6817	12.2669	0.00301998	1003	992.643	905	846.328	450	0.0296754	2.86571	2.83603	6.191	25.42	450	0.354699	33.6826	26.31	71.52	3.46594	2.47884	25	102.9	0.425648	1.06399	40.12	0.227129	0.5	1
1587	1000	6907.13	6907.13	0.000522693	10.722	12.4602	0.00302262	1004	992.676	905	846.351	450	0.0325391	2.87664	2.8441	6.218	25.41	450	0.355945	33.651	26.34	71.52	3.47279	2.48374	25	103.2	0.427444	1.06399	40.12	0.227947	0.5	1
1588	1000	6912.9	6912.9	0.00052838	10.7202	12.608	0.00304311	1005	992.711	905	846.278	450	0.0353405	2.88191	2.84657	6.104	25.41	450	0.355928	33.7071	26.38	71.56	3.48194	2.49168	25	103.3	0.427419	1.06399	40.12	0.227936	0.5	1
1589	1000	6900.44	6900.44	0.000522119	10.5575	12.4365	0.00302919	1005	992.746	906	848.066	450	0.0351757	2.87672	2.84154	6.178	25.43	450	0.356163	33.6837	26.34	71.49	3.47279	2.4827	25	103.1	0.427758	1.06399	40.12	0.22809	0.5	1
1590	1000	6892.83	6892.83	0.000521509	10.5478	12.4194	0.00302959	1005	992.781	906	847.172	450	0.0350363	2.87354	2.83851	6.144	25.42	450	0.350601	33.8053	26.38	71.52	3.48194	2.49028	25	103	0.41976	1.06399	40.12	0.224441	0.5	1
1591	1000	6927.21	6927.21	0.000524077	10.6019	12.4774	0.00304903	1005	992.816	906	849.185	450	0.0351104	2.88788	2.85277	6.137	25.44	450	0.364712	33.5535	26.34	71.56	3.47279	2.48513	25	103.5	0.44015	1.06399	40.12	0.233703	0.5	1
1592	1000	6913.83	6913.83	0.00052303	10.6022	12.4688	0.00302612	1005	992.851	906	848.364	450	0.0349418	2.8823	2.84736	6.245	25.44	450	0.359084	33.6185	26.34	71.49	3.47279	2.4827	25	103.3	0.431978	1.06399	40.12	0.230007	0.5	1
1593	1000	6947.99	6947.99	0.000530887	10.6436	12.6679	0.00305973	1006	992.889	906	850.268	450	0.0378959	2.89942	2.86153	6.117	25.43	450	0.373058	33.3905	26.31	71.46	3.46594	2.47676	25	103.8	0.452362	1.06399	40.12	0.239189	0.5	1
1594	1000	6926.29	6926.29	0.000545062	10.773	13.0921	0.00305128	1008	992.933	905	846.793	450	0.0434149	2.89611	2.8527	6.11	25.43	450	0.360592	33.6419	26.38	71.52	3.48194	2.49028	25	103.5	0.434162	1.06399	40.12	0.230997	0.5	1
1595	1000	6913.83	6913.83	0.000586266	10.6272	14.3144	0.003024	1017	993.002	906	848.08	450	0.0690239	2.91671	2.84769	6.238	25.42	450	0.357962	33.6185	26.34	71.59	3.47279	2.48617	25	103.3	0.430355	1.06399	40.12	0.22927	0.5	1
1596	1000	6921.21	6921.21	0.00057625	10.6147	13.9884	0.00306438	1015	993.065	906	849.606	450	0.0631575	2.91409	2.85093	6.023	25.44	450	0.368088	33.5197	26.31	71.56	3.46594	2.48023	25	103.4	0.445075	1.06399	40.12	0.235921	0.5	1
1597	1000	6907.83	6907.83	0.000564523	10.6649	13.7163	0.00299007	1013	993.122	906	847.695	450	0.0571234	2.90272	2.8456	6.447	25.43	450	0.355849	33.5847	26.31	71.56	3.46594	2.48023	25	103.2	0.427305	1.06399	40.12	0.227884	0.5	1
1598	1000	6920.52	6920.52	0.000565501	10.6542	13.7024	0.00303867	1013	993.179	906	848.57	450	0.0570644	2.90805	2.85099	6.184	25.44	450	0.362019	33.586	26.34	71.52	3.47279	2.48374	25	103.4	0.436233	1.06399	40.12	0.231934	0.5	1
1599	1000	6925.59	6925.59	0.000576427	10.6765	14.0251	0.00303553	1015	993.242	906	847.54	450	0.0626879	2.91593	2.85324	6.218	25.44	450	0.356266	33.7084	26.41	71.62	3.48882	2.49869	25	103.5	0.427906	1.06399	40.12	0.228157	0.5	1
1600	1000	6892.83	6892.83	0.000557852	10.4751	13.4929	0.00302481	1013	993.298	907	848.617	450	0.0564936	2.89642	2.83992	6.205	25.45	450	0.351299	33.8053	26.38	71.66	3.48194	2.49516	25	103	0.420762	1.06399	40.12	0.224899	0.5	1
1601	1000	6913.83	6913.83	0.000554221	10.6874	13.3993	0.0030165	1011	993.349	906	847.844	450	0.0507678	2.89951	2.84874	6.306	25.44	450	0.357943	33.6185	26.34	71.59	3.47279	2.48617	25	103.3	0.430327	1.06399	40.12	0.229258	0.5	1
1602	1000	6901.13	6901.13	0.000616331	10.6596	15.1939	0.00303431	1023	993.434	906	848.396	450	0.0848815	2.92853	2.84365	6.178	25.46	450	0.360989	33.6173	26.31	71.59	3.46594	2.48127	25	103.1	0.434738	1.06399	40.12	0.231258	0.5	1
1603	1000	6892.14	6892.14	0.000620688	10.6663	15.3344	0.00302247	1024	993.521	906	846.264	450	0.0873872	2.92758	2.84019	6.218	25.45	450	0.348231	33.8721	26.41	71.52	3.48882	2.49521	25	103	0.416367	1.06399	40.12	0.222887	0.5	1
1604	1000	6912.21	6912.21	0.000548593	10.6907	13.2147	0.00304659	1010	993.569	906	847.325	450	0.0472491	2.89596	2.84871	6.131	25.46	450	0.355602	33.7737	26.41	71.59	3.48882	2.49765	25	103.3	0.426948	1.06399	40.12	0.227721	0.5	1
1605	1000	6925.59	6925.59	0.000565453	10.7321	13.714	0.00303919	1013	993.624	906	847.428	450	0.0558234	2.91019	2.85436	6.205	25.45	450	0.357126	33.7084	26.41	71.56	3.48882	2.4966	25	103.5	0.429147	1.06399	40.12	0.228722	0.5	1
1606	1000	6919.6	6919.6	0.000522691	10.73	12.4742	0.00303407	1005	993.657	906	847.674	450	0.032652	2.8847	2.85205	6.231	25.46	450	0.358435	33.6745	26.38	71.62	3.48194	2.49377	25	103.4	0.431039	1.06399	40.12	0.229581	0.5	1
1607	1000	6927.21	6927.21	0.000576057	10.7441	14.0202	0.00304534	1015	993.718	906	848.739	450	0.0613292	2.91661	2.85528	6.191	25.47	450	0.365616	33.5535	26.34	71.49	3.47279	2.4827	25	103.5	0.441467	1.06399	40.12	0.234297	0.5	1
1608	1000	6885.45	6885.45	0.000525272	10.6746	12.5485	0.00303809	1006	993.753	906	846.313	450	0.0350786	2.87332	2.83824	6.11	25.46	450	0.349073	33.905	26.41	71.52	3.48882	2.49521	25	102.9	0.417572	1.06399	40.12	0.22344	0.5	1
1609	1000	6918.9	6918.9	0.000506689	10.7417	12.006	0.00304007	1002	993.777	906	847.236	450	0.0236681	2.8758	2.85214	6.191	25.46	450	0.356247	33.741	26.41	71.52	3.48882	2.49521	25	103.4	0.427878	1.06399	40.12	0.228145	0.5	1
1610	1000	6918.9	6918.9	0.000501392	10.7463	11.8537	0.00303853	1001	993.798	906	847.263	450	0.0207301	2.87293	2.8522	6.211	25.47	450	0.356494	33.741	26.41	71.59	3.48882	2.49765	25	103.4	0.428235	1.06399	40.12	0.228307	0.5	1
1611	1000	6932.98	6932.98	0.000502393	10.7628	11.8692	0.0030542	1001	993.819	906	848.392	450	0.0207127	2.87878	2.85807	6.151	25.47	450	0.364149	33.6095	26.38	71.49	3.48194	2.48924	25	103.6	0.439328	1.06399	40.12	0.233333	0.5	1
1612	1000	6912.9	6912.9	0.00052727	10.7287	12.5947	0.00305446	1006	993.853	906	847.764	450	0.0349312	2.88478	2.84985	6.083	25.46	450	0.359412	33.7071	26.38	71.52	3.48194	2.49028	25	103.3	0.432453	1.06399	40.12	0.230222	0.5	1
1613	1000	6907.13	6907.13	0.000532061	10.7362	12.7483	0.00304016	1007	993.891	906	848.058	450	0.0376671	2.88524	2.84757	6.178	25.48	450	0.361065	33.651	26.34	71.49	3.47279	2.4827	25	103.2	0.434848	1.06399	40.12	0.231307	0.5	1
1614	1000	6918.21	6918.21	0.000532877	10.7524	12.762	0.00305252	1007	993.929	906	847.191	450	0.0376194	2.88986	2.85224	6.151	25.5	450	0.356536	33.8077	26.44	71.52	3.49572	2.50014	25	103.4	0.428296	1.06399	40.12	0.228335	0.5	1
1615	1000	6940.6	6940.6	0.000582172	10.8085	14.2029	0.00304967	1016	993.992	906	849.076	450	0.0635445	2.92513	2.86158	6.211	25.48	450	0.369563	33.4888	26.34	71.49	3.47279	2.4827	25	103.7	0.447233	1.06399	40.12	0.236891	0.5	1
1616	1000	6893.75	6893.75	0.000578175	10.7529	14.1147	0.0030206	1016	994.055	906	847.2	450	0.0629338	2.90538	2.84245	6.265	25.48	450	0.355883	33.7164	26.34	71.49	3.47279	2.4827	25	103	0.427354	1.06399	40.12	0.227906	0.5	1
1617	1000	6933.91	6933.91	0.000549776	10.7951	13.2449	0.00306858	1010	994.101	906	849.259	450	0.0458617	2.90505	2.85919	6.083	25.49	450	0.370813	33.5211	26.34	71.59	3.47279	2.48617	25	103.6	0.449065	1.06399	40.12	0.237712	0.5	1
1618	1000	6938.98	6938.98	0.000550132	10.7908	13.2354	0.00309203	1010	994.147	906	848.751	450	0.0457632	2.90717	2.86141	5.949	25.49	450	0.368019	33.6434	26.41	71.56	3.48882	2.4966	25	103.7	0.444974	1.06399	40.12	0.235876	0.5	1
1619	1000	6920.52	6920.52	0.000580256	10.8324	14.1835	0.00301689	1016	994.21	906	847.826	450	0.0627345	2.91667	2.85393	6.373	25.49	450	0.361635	33.586	26.34	71.52	3.47279	2.48374	25	103.4	0.435675	1.06399	40.12	0.231681	0.5	1
1620	1000	6927.21	6927.21	0.0005913	10.6265	14.4317	0.00309743	1019	994.281	907	851.289	450	0.0712354	2.92811	2.85687	5.902	25.51	450	0.373713	33.5535	26.34	71.49	3.47279	2.4827	25	103.5	0.453325	1.06399	40.12	0.23962	0.5	1
1621	1000	6912.21	6912.21	0.000568888	10.8164	13.8367	0.0030382	1014	994.337	906	846.932	450	0.0565405	2.90743	2.85089	6.225	25.5	450	0.35633	33.7737	26.41	71.56	3.48882	2.4966	25	103.3	0.427999	1.06399	40.12	0.228199	0.5	1
1622	1000	6913.83	6913.83	0.000547901	10.8234	13.223	0.00304156	1010	994.382	906	848.015	450	0.0449197	2.89664	2.85172	6.198	25.49	450	0.363128	33.6185	26.34	71.52	3.47279	2.48374	25	103.3	0.437843	1.06399	40.12	0.232662	0.5	1
1623	1000	6945.67	6945.67	0.000508064	10.882	12.0544	0.00304974	1002	994.404	906	848.021	450	0.0219478	2.88693	2.86498	6.245	25.5	450	0.364888	33.611	26.41	71.56	3.48882	2.4966	25	103.8	0.440405	1.06399	40.12	0.233818	0.5	1
1624	1000	6921.21	6921.21	0.000527337	10.8233	12.6016	0.00306713	1006	994.438	906	849.272	450	0.0332916	2.88825	2.85496	6.077	25.51	450	0.371624	33.5197	26.31	71.52	3.46594	2.47884	25	103.4	0.450256	1.06399	40.12	0.238246	0.5	1
1625	1000	6932.29	6932.29	0.000565098	10.8637	13.715	0.00305563	1013	994.491	906	847.862	450	0.0533785	2.913	2.85962	6.191	25.52	450	0.363564	33.6759	26.41	71.56	3.48882	2.4966	25	103.6	0.438478	1.06399	40.12	0.232949	0.5	1
1626	1000	6920.52	6920.52	0.000558812	10.6986	13.5369	0.00304823	1013	994.544	907	850.088	450	0.0531346	2.90805	2.85492	6.205	25.52	450	0.366745	33.586	26.34	71.42	3.47279	2.48027	25	103.4	0.443113	1.06399	40.12	0.235038	0.5	1
1627	1000	6918.9	6918.9	0.000563897	10.8624	13.692	0.00304597	1013	994.597	906	847.312	450	0.0529697	2.90737	2.8544	6.225	25.53	450	0.359968	33.741	26.41	71.62	3.48882	2.49869	25	103.4	0.433258	1.06399	40.12	0.230587	0.5	1
1628	1000	6912.9	6912.9	0.000542302	10.7242	13.0837	0.00302006	1010	994.641	907	848.877	450	0.0441692	2.89625	2.85208	6.393	25.55	450	0.359269	33.7071	26.38	71.66	3.48194	2.49516	25	103.3	0.432245	1.06399	40.12	0.230128	0.5	1
1629	1000	6912.21	6912.21	0.000531682	10.7161	12.7622	0.00303407	1008	994.68	907	848.578	450	0.0383035	2.89023	2.85192	6.292	25.54	450	0.357567	33.7737	26.41	71.49	3.48882	2.49416	25	103.3	0.429784	1.06399	40.12	0.229011	0.5	1
1630	1000	6900.44	6900.44	0.000514983	10.6688	12.2469	0.00306589	1005	994.709	907	849.923	450	0.0295414	2.87672	2.84718	6.057	25.54	450	0.365326	33.6837	26.34	71.46	3.47279	2.48165	25	103.1	0.441044	1.06399	40.12	0.234106	0.5	1
1631	1000	6923.98	6923.98	0.00053779	10.7133	12.9059	0.00307435	1009	994.75	907	848.711	450	0.041046	2.89802	2.85697	6.09	25.56	450	0.359223	33.8641	26.48	71.52	3.50493	2.50673	25	103.5	0.43218	1.06399	40.12	0.230098	0.5	1
1632	1000	6912.9	6912.9	0.000578974	10.7156	14.1239	0.00305881	1017	994.814	907	849.447	450	0.0638033	2.91632	2.85252	6.137	25.54	450	0.363435	33.7071	26.38	71.52	3.48194	2.49028	25	103.3	0.43829	1.06399	40.12	0.232864	0.5	1
1633	1000	6912.9	6912.9	0.000557867	10.6914	13.4771	0.00309438	1013	994.866	907	850.304	450	0.05215	2.90485	2.8527	5.942	25.57	450	0.36901	33.7071	26.38	71.46	3.48194	2.4882	25	103.3	0.446425	1.06399	40.12	0.236528	0.5	1
1634	1000	6906.21	6906.21	0.000546765	10.6684	13.1374	0.00311315	1011	994.912	907	850.518	450	0.0462205	2.89631	2.85009	5.814	25.58	450	0.37021	33.7397	26.38	71.49	3.48194	2.48924	25	103.2	0.448181	1.06399	40.12	0.237316	0.5	1
1635	1000	6893.75	6893.75	0.000514264	10.7433	12.2842	0.00300861	1005	994.941	907	848.69	450	0.0288472	2.87393	2.84508	6.433	25.57	450	0.358371	33.7164	26.34	71.46	3.47279	2.48165	25	103	0.430946	1.06399	40.12	0.229539	0.5	1
1636	1000	6898.83	6898.83	0.00048837	10.536	11.4623	0.00307854	1001	994.958	908	850.913	450	0.0173389	2.8646	2.84726	6.023	25.59	450	0.362104	33.8392	26.41	71.42	3.48882	2.49172	25	103.1	0.436356	1.06399	40.12	0.23199	0.5	1
1637	1000	6927.21	6927.21	0.000500907	10.7632	11.8441	0.00306511	1002	994.979	907	850.737	450	0.020234	2.87926	2.85902	6.178	25.58	450	0.373046	33.5535	26.34	71.42	3.47279	2.48027	25	103.5	0.452345	1.06399	40.12	0.239181	0.5	1
1638	1000	6925.59	6925.59	0.000553455	10.7782	13.3903	0.00305337	1012	995.028	907	849.445	450	0.0488995	2.90731	2.85841	6.258	25.59	450	0.364953	33.7084	26.41	71.52	3.48882	2.49521	25	103.5	0.4405	1.06399	40.12	0.233861	0.5	1
1639	1000	7115.61	7115.61	0.000584823	11.0764	14.2252	0.00314471	1015	995.087	907	853.426	450	0.0589518	2.99593	2.93698	6.191	25.57	450	0.402233	33.1585	26.58	71.52	3.52807	2.52328	25	106.4	0.495985	1.06399	40.12	0.258417	0.5	1
1640	1000	6920.52	6920.52	0.00055294	10.7479	13.3416	0.00309403	1012	995.135	907	850.999	450	0.0485541	2.90518	2.85663	5.976	25.58	450	0.375033	33.586	26.34	71.46	3.47279	2.48165	25	103.4	0.45527	1.06399	40.12	0.240488	0.5	1
1641	1000	6913.83	6913.83	0.000568129	10.754	13.7973	0.00308252	1015	995.192	907	850.569	450	0.0569717	2.91098	2.85401	6.03	25.58	450	0.372121	33.6185	26.34	71.46	3.47279	2.48165	25	103.3	0.450985	1.06399	40.12	0.238573	0.5	1
1642	1000	6939.67	6939.67	0.000554363	10.7875	13.3721	0.00310965	1012	995.24	907	851.343	450	0.0483847	2.91322	2.86484	5.962	25.61	450	0.378763	33.5771	26.38	71.52	3.48194	2.49028	25	103.7	0.460778	1.06399	40.12	0.242943	0.5	1
1643	1000	6905.52	6905.52	0.000535833	10.5878	12.8462	0.0030906	1010	995.283	908	851.317	450	0.0422789	2.89316	2.85088	5.996	25.62	450	0.366311	33.8064	26.41	71.52	3.48882	2.49521	25	103.2	0.442479	1.06399	40.12	0.234753	0.5	1
1644	1000	6900.44	6900.44	0.0005354	10.7464	12.8438	0.00308402	1009	995.322	907	850.298	450	0.0392644	2.88817	2.8489	6.003	25.6	450	0.370202	33.6837	26.34	71.52	3.47279	2.48374	25	103.1	0.448171	1.06399	40.12	0.237311	0.5	1
1645	1000	6920.52	6920.52	0.000536919	10.7903	12.8878	0.00308564	1009	995.361	907	850.984	450	0.0392659	2.89657	2.8573	6.07	25.62	450	0.375886	33.586	26.34	71.49	3.47279	2.4827	25	103.4	0.456527	1.06399	40.12	0.241049	0.5	1
1646	1000	6920.52	6920.52	0.000547402	10.8184	13.2166	0.00306228	1011	995.406	907	850.517	450	0.0448947	2.90231	2.85742	6.218	25.62	450	0.37304	33.586	26.34	71.42	3.47279	2.48027	25	103.4	0.452336	1.06399	40.12	0.239177	0.5	1
1647	1000	6937.36	6937.36	0.000543415	10.7836	13.027	0.00314425	1010	995.448	907	850.359	450	0.041997	2.9065	2.8645	5.747	25.62	450	0.37302	33.7987	26.48	71.52	3.50493	2.50673	25	103.7	0.452306	1.06399	40.12	0.239164	0.5	1
1648	1000	6932.29	6932.29	0.000553514	10.8333	13.3758	0.00308661	1012	995.496	907	850.173	450	0.0475968	2.91012	2.86253	6.097	25.62	450	0.37179	33.6759	26.41	71.56	3.48882	2.4966	25	103.6	0.4505	1.06399	40.12	0.238355	0.5	1
1649	1000	6899.3	6899.3	0.000535103	10.7746	12.8392	0.00308628	1009	995.534	907	845.19	450	0.0386483	2.88769	2.84904	6.016	25.63	450	0.340865	34.4124	26.68	71.72	3.55136	2.54704	25	103.2	0.40588	1.06399	40.12	0.218062	0.5	1
1650	1000	6907.83	6907.83	0.000519978	10.8003	12.4022	0.00308158	1006	995.564	907	850.963	450	0.0299889	2.88266	2.85267	6.07	25.63	450	0.375923	33.5847	26.31	71.52	3.46594	2.47884	25	103.2	0.456581	1.06399	40.12	0.241074	0.5	1
1651	1000	6906.21	6906.21	0.000509332	10.7957	12.0867	0.00308716	1004	995.589	907	849.949	450	0.0241664	2.87626	2.85209	6.03	25.63	450	0.369373	33.7397	26.38	71.49	3.48194	2.48924	25	103.2	0.446956	1.06399	40.12	0.236766	0.5	1
1652	1000	6912.21	6912.21	0.000509752	10.8064	12.0947	0.00309256	1004	995.613	907	849.813	450	0.0241181	2.87876	2.85464	6.023	25.64	450	0.368921	33.7737	26.41	71.52	3.48882	2.49521	25	103.3	0.446294	1.06399	40.12	0.236469	0.5	1
1653	1000	6924.9	6924.9	0.000536974	10.8317	12.8859	0.00309874	1009	995.651	907	849.862	450	0.0384558	2.8984	2.85995	6.03	25.65	450	0.37005	33.775	26.44	71.52	3.49572	2.50014	25	103.5	0.447947	1.06399	40.12	0.237211	0.5	1
1654	1000	6917.05	6917.05	0.000583623	10.8346	14.26	0.00308936	1018	995.715	907	844.124	450	0.0641255	2.92094	2.85682	6.057	25.64	450	0.336704	34.5392	26.78	71.69	3.57481	2.56278	25	103.5	0.399994	1.06399	40.12	0.215338	0.5	1
1655	1000	7160.51	7160.51	0.0005225	11.2143	12.37	0.00320365	1003	995.737	907	858.665	450	0.0216378	2.9792	2.95756	6.023	25.64	450	0.450692	32.5415	26.38	71.46	3.48194	2.4882	25	107	0.571794	1.06399	40.12	0.290527	0.5	1
1656	1000	6912.21	6912.21	0.000483357	10.8254	11.3252	0.00309416	999	995.746	907	849.829	450	0.00935629	2.86442	2.85506	6.023	25.65	450	0.369565	33.7737	26.41	71.46	3.48882	2.49311	25	103.3	0.447237	1.06399	40.12	0.236892	0.5	1
1657	1000	6912.21	6912.21	0.000451841	10.8256	10.405	0.00309262	993	995.738	907	849.876	450	-0.00787426	2.84722	2.85509	6.043	25.66	450	0.369834	33.7737	26.41	71.42	3.48882	2.49172	25	103.3	0.447631	1.06399	40.12	0.237069	0.5	1
1658	1000	6931.59	6931.59	0.000521569	10.701	12.4307	0.00310445	1007	995.771	908	851.785	450	0.0323809	2.89545	2.86307	6.023	25.66	450	0.372691	33.7424	26.44	71.56	3.49572	2.50153	25	103.6	0.451822	1.06399	40.12	0.238947	0.5	1
1659	1000	6940.6	6940.6	0.000548576	10.7216	13.2175	0.00310899	1012	995.817	908	853.643	450	0.046725	2.91361	2.86689	6.03	25.67	450	0.385869	33.4888	26.34	71.79	3.47279	2.49311	25	103.7	0.471338	1.06399	40.12	0.247623	0.5	1
1660	1000	6919.6	6919.6	0.00061519	10.8748	15.196	0.00308153	1024	995.898	907	850.148	450	0.0808937	2.93924	2.85835	6.124	25.65	450	0.372626	33.6745	26.38	71.46	3.48194	2.4882	25	103.4	0.451727	1.06399	40.12	0.238905	0.5	1
1661	1000	6913.83	6913.83	0.000551586	10.8584	13.3251	0.00309495	1012	995.945	907	850.966	450	0.0461788	2.90237	2.85619	6.043	25.67	450	0.377834	33.6185	26.34	71.52	3.47279	2.48374	25	103.3	0.459404	1.06399	40.12	0.242332	0.5	1
1662	1000	6918.21	6918.21	0.000499352	10.7111	11.7926	0.00309742	1003	995.965	908	851.314	450	0.0202476	2.87839	2.85814	6.05	25.68	450	0.369759	33.8077	26.44	71.49	3.49572	2.49909	25	103.4	0.447521	1.06399	40.12	0.23702	0.5	1
1663	1000	6913.83	6913.83	0.00050427	10.8708	11.9486	0.00308804	1003	995.985	907	850.884	450	0.0201767	2.87656	2.85639	6.097	25.68	450	0.377464	33.6185	26.34	71.42	3.47279	2.48027	25	103.3	0.458857	1.06399	40.12	0.242088	0.5	1
1664	1000	6939.67	6939.67	0.000490328	10.9061	11.5234	0.00310753	1000	995.997	907	851.4	450	0.011558	2.87868	2.86712	6.057	25.69	450	0.382328	33.5771	26.38	71.59	3.48194	2.49272	25	103.7	0.466066	1.06399	40.12	0.24529	0.5	1
1665	1000	6912.9	6912.9	0.000493673	10.7079	11.6275	0.00309776	1002	996.014	908	852.121	450	0.0172154	2.87331	2.85609	6.043	25.69	450	0.374919	33.7071	26.38	71.56	3.48194	2.49168	25	103.3	0.455102	1.06399	40.12	0.240413	0.5	1
1666	1000	6939.67	6939.67	0.000579872	10.763	14.1438	0.00310554	1018	996.077	908	853.08	450	0.0632914	2.93049	2.8672	6.09	25.71	450	0.383051	33.5771	26.38	71.46	3.48194	2.4882	25	103.7	0.467139	1.06399	40.12	0.245766	0.5	1
1667	1000	6927.91	6927.91	0.000584084	10.9139	14.2793	0.00309756	1018	996.14	907	851.943	450	0.0630022	2.92553	2.86252	6.097	25.7	450	0.385997	33.4873	26.31	71.46	3.46594	2.47676	25	103.5	0.471529	1.06399	40.12	0.247707	0.5	1
1668	1000	6920.52	6920.52	0.000525605	10.5811	12.5532	0.00310865	1009	996.177	909	854.784	450	0.0369175	2.89657	2.85965	6.016	25.71	450	0.382999	33.586	26.34	71.42	3.47279	2.48027	25	103.4	0.467063	1.06399	40.12	0.245732	0.5	1
1669	1000	6911.52	6911.52	0.000582596	10.9009	14.2431	0.00309294	1018	996.24	907	849.441	450	0.0625667	2.91861	2.85604	6.09	25.71	450	0.369089	33.8404	26.44	71.52	3.49572	2.50014	25	103.3	0.446539	1.06399	40.12	0.236579	0.5	1
1670	1000	6933.91	6933.91	0.000568627	10.8221	13.8582	0.00306519	1016	996.296	908	852.724	450	0.0568368	2.92231	2.86547	6.339	25.72	450	0.381279	33.5211	26.34	71.39	3.47279	2.47922	25	103.6	0.464506	1.06399	40.12	0.244599	0.5	1
1671	1000	6906.21	6906.21	0.000492927	10.8966	11.6164	0.00309797	1001	996.31	907	850.264	450	0.013475	2.86766	2.85419	6.043	25.71	450	0.374344	33.7397	26.38	71.52	3.48194	2.49028	25	103.2	0.454254	1.06399	40.12	0.240035	0.5	1
1672	1000	6946.36	6946.36	0.000490507	10.8017	11.5236	0.00311921	1001	996.323	908	853.494	450	0.0135145	2.88434	2.87082	6.043	25.73	450	0.387317	33.5447	26.38	71.52	3.48194	2.49028	25	103.8	0.4735	1.06399	40.12	0.248577	0.5	1
1673	1000	6926.29	6926.29	0.000520611	10.6167	12.4088	0.00311225	1008	996.357	909	854.436	450	0.0335485	2.89611	2.86256	6.03	25.73	450	0.381684	33.6419	26.38	71.49	3.48194	2.48924	25	103.5	0.465108	1.06399	40.12	0.244866	0.5	1
1674	1000	6927.21	6927.21	0.000536421	10.7763	12.8705	0.00311804	1010	996.396	908	853.516	450	0.0392036	2.90225	2.86304	5.996	25.73	450	0.386734	33.5535	26.34	71.46	3.47279	2.48165	25	103.5	0.472629	1.06399	40.12	0.248193	0.5	1
1675	1000	6918.21	6918.21	0.00050419	10.771	11.9366	0.00310818	1004	996.418	908	851.65	450	0.0218215	2.88126	2.85943	6.043	25.74	450	0.373792	33.8077	26.44	71.52	3.49572	2.50014	25	103.4	0.453442	1.06399	40.12	0.239672	0.5	1
1676	1000	6905.52	6905.52	0.000518963	10.7534	12.3726	0.00310519	1007	996.448	908	851.758	450	0.0303125	2.88456	2.85425	6.036	25.75	450	0.373954	33.8064	26.41	71.59	3.48882	2.49765	25	103.2	0.45368	1.06399	40.12	0.239778	0.5	1
1677	1000	6892.14	6892.14	0.00055453	10.7437	13.4242	0.00309537	1014	996.498	908	851.112	450	0.0501798	2.89899	2.84881	6.05	25.74	450	0.369293	33.8721	26.41	71.46	3.48882	2.49311	25	103	0.446838	1.06399	40.12	0.236713	0.5	1
1678	1000	6912.9	6912.9	0.000545659	10.6251	13.1529	0.0031063	1013	996.546	909	853.996	450	0.0473195	2.90485	2.85753	6.05	25.75	450	0.378777	33.7071	26.38	71.46	3.48194	2.4882	25	103.3	0.460799	1.06399	40.12	0.242952	0.5	1
1679	1000	6892.83	6892.83	0.000538802	10.7549	12.9626	0.00309948	1011	996.587	908	851.675	450	0.0413283	2.8907	2.84937	6.036	25.75	450	0.37332	33.8053	26.38	71.49	3.48194	2.48924	25	103	0.452748	1.06399	40.12	0.239361	0.5	1
1680	1000	6944.97	6944.97	0.000527032	10.6834	12.5936	0.00312395	1009	996.623	909	854.363	450	0.0357602	2.90681	2.87105	6.05	25.77	450	0.383322	33.6774	26.44	71.52	3.49572	2.50014	25	103.8	0.467543	1.06399	40.12	0.245945	0.5	1
1681	1000	6899.52	6899.52	0.00056018	10.7731	13.5827	0.00310885	1015	996.675	908	852.115	450	0.0525959	2.90495	2.85236	6.016	25.77	450	0.376921	33.7725	26.38	71.46	3.48194	2.4882	25	103.1	0.458055	1.06399	40.12	0.241731	0.5	1
1682	1000	6925.59	6925.59	0.000556988	10.661	13.4731	0.00312487	1015	996.728	909	854.247	450	0.0526436	2.91593	2.86329	5.989	25.77	450	0.381932	33.7084	26.41	71.59	3.48882	2.49765	25	103.5	0.465476	1.06399	40.12	0.245029	0.5	1
1683	1000	6919.6	6919.6	0.000519727	10.8152	12.3902	0.00311995	1007	996.758	908	852.806	450	0.0294841	2.89044	2.86096	6.003	25.77	450	0.382975	33.6745	26.38	71.46	3.48194	2.4882	25	103.4	0.467027	1.06399	40.12	0.245716	0.5	1
1684	1000	6912.9	6912.9	0.000482503	10.8215	11.3182	0.00310006	1000	996.767	908	852.256	450	0.00929799	2.86757	2.85828	6.11	25.77	450	0.378964	33.7071	26.38	71.46	3.48194	2.4882	25	103.3	0.461076	1.06399	40.12	0.243075	0.5	1
1685	1000	6906.21	6906.21	0.000482028	10.8029	11.2976	0.00310761	1000	996.776	908	852.209	450	0.00926235	2.8648	2.85554	6.043	25.77	450	0.378324	33.7397	26.38	71.42	3.48194	2.4868	25	103.2	0.460129	1.06399	40.12	0.242654	0.5	1
1686	1000	6918.21	6918.21	0.000482857	10.8159	11.3101	0.00312093	1000	996.785	908	851.936	450	0.00925186	2.86978	2.86052	6.003	25.78	450	0.377188	33.8077	26.44	71.52	3.49572	2.50014	25	103.4	0.458449	1.06399	40.12	0.241906	0.5	1
1687	1000	6912.21	6912.21	0.000498152	10.6529	11.7579	0.00311829	1004	996.806	909	853.935	450	0.0206865	2.87876	2.85807	6.023	25.8	450	0.379424	33.7737	26.41	71.52	3.48882	2.49521	25	103.3	0.461757	1.06399	40.12	0.243378	0.5	1
1688	1000	6939.67	6939.67	0.000526422	10.8609	12.5822	0.00312701	1008	996.838	908	853.564	450	0.0322238	2.90171	2.86948	6.036	25.79	450	0.389645	33.5771	26.38	71.49	3.48194	2.48924	25	103.7	0.476983	1.06399	40.12	0.250111	0.5	1
1689	1000	6899.52	6899.52	0.000528577	10.8086	12.6679	0.00310312	1009	996.873	908	852.098	450	0.0348072	2.88778	2.85297	6.083	25.8	450	0.377636	33.7725	26.38	71.46	3.48194	2.4882	25	103.1	0.459112	1.06399	40.12	0.242201	0.5	1
1690	1000	6925.59	6925.59	0.00053579	10.853	12.8675	0.00311735	1010	996.911	908	852.514	450	0.0377115	2.90157	2.86386	6.057	25.79	450	0.381971	33.7084	26.41	71.49	3.48882	2.49416	25	103.5	0.465535	1.06399	40.12	0.245055	0.5	1
1691	1000	6924.9	6924.9	0.000530451	10.8519	12.7069	0.00312291	1009	996.946	908	852.193	450	0.0347269	2.8984	2.86368	6.03	25.8	450	0.379922	33.775	26.44	71.56	3.49572	2.50153	25	103.5	0.462494	1.06399	40.12	0.243706	0.5	1
1692	1000	6896.53	6896.53	0.000507334	10.8095	12.0404	0.00311172	1005	996.969	908	850.214	450	0.0230421	2.87509	2.85204	6.03	25.81	450	0.365771	34.0626	26.51	71.59	3.51186	2.51414	25	103.1	0.441692	1.06399	40.12	0.234399	0.5	1
1693	1000	6918.21	6918.21	0.000461711	10.8431	10.6946	0.0031215	996	996.966	908	852.046	450	-0.00277953	2.8583	2.86108	6.03	25.81	450	0.378666	33.8077	26.44	71.56	3.49572	2.50153	25	103.4	0.460634	1.06399	40.12	0.242879	0.5	1
1694	1000	6932.98	6932.98	0.000494229	10.7145	11.6415	0.00312507	1003	996.983	909	855.157	450	0.0173538	2.88453	2.86718	6.07	25.83	450	0.389769	33.6095	26.38	71.49	3.48194	2.48924	25	103.6	0.477169	1.06399	40.12	0.250193	0.5	1
1695	1000	6890.53	6890.53	0.000485967	10.808	11.4213	0.00310477	1001	996.995	908	850.36	450	0.0114814	2.86115	2.84967	6.057	25.81	450	0.366478	34.0284	26.48	71.46	3.50493	2.50462	25	103	0.442724	1.06399	40.12	0.234863	0.5	1
1696	1000	6929.97	6929.97	0.000488736	10.7105	11.4791	0.00312738	1002	997.009	909	853.23	450	0.0143888	2.8804	2.86602	6.057	25.84	450	0.376506	33.8982	26.51	71.52	3.51186	2.51168	25	103.6	0.457442	1.06399	40.12	0.241458	0.5	1
1697	1000	6891.45	6891.45	0.000470336	10.6495	10.9535	0.00311264	999	997.015	909	852.908	450	0.00569162	2.85582	2.85012	6.03	25.83	450	0.372379	33.939	26.44	71.52	3.49572	2.50014	25	103	0.451364	1.06399	40.12	0.238742	0.5	1
1698	1000	6919.6	6919.6	0.000440783	10.6941	10.0785	0.00312219	993	997.003	909	854.737	450	-0.0115236	2.85026	2.86178	6.05	25.83	450	0.38617	33.6745	26.38	71.56	3.48194	2.49168	25	103.4	0.471786	1.06399	40.12	0.247821	0.5	1
1699	1000	6925.59	6925.59	0.000572401	10.7116	13.9338	0.00312601	1018	997.063	909	854.481	450	0.0603205	2.92455	2.86423	6.043	25.83	450	0.384969	33.7084	26.41	71.46	3.48882	2.49311	25	103.5	0.469995	1.06399	40.12	0.24703	0.5	1
1700	1000	6925.59	6925.59	0.000572338	10.7199	13.9329	0.00312702	1018	997.124	909	854.602	450	0.0601472	2.92455	2.8644	6.057	25.85	450	0.38607	33.7084	26.41	71.46	3.48882	2.49311	25	103.5	0.471637	1.06399	40.12	0.247755	0.5	1
1701	1000	6918.21	6918.21	0.000545456	10.727	13.1608	0.00311106	1013	997.169	909	853.638	450	0.0455616	2.90708	2.86152	6.137	25.85	450	0.379288	33.8077	26.44	71.46	3.49572	2.49804	25	103.4	0.461555	1.06399	40.12	0.243289	0.5	1
1702	1000	6923.98	6923.98	0.000519635	10.7316	12.3933	0.00312373	1008	997.2	909	853.333	450	0.0311079	2.89515	2.86404	6.063	25.84	450	0.377674	33.8641	26.48	71.49	3.50493	2.50567	25	103.5	0.459168	1.06399	40.12	0.242226	0.5	1
1703	1000	6927.21	6927.21	0.000530345	10.7379	12.7026	0.00312996	1010	997.237	909	855.671	450	0.0367801	2.90225	2.86547	6.043	25.85	450	0.394235	33.5535	26.34	71.46	3.47279	2.48165	25	103.5	0.483881	1.06399	40.12	0.253139	0.5	1
1704	1000	6919.6	6919.6	0.000540211	10.7287	12.9922	0.00313085	1012	997.279	909	855.003	450	0.0423747	2.9048	2.86242	6.036	25.87	450	0.389217	33.6745	26.38	71.46	3.48194	2.4882	25	103.4	0.476342	1.06399	40.12	0.249829	0.5	1
1705	1000	6912.9	6912.9	0.000544883	10.7301	13.1382	0.00312246	1013	997.325	909	854.647	450	0.0450798	2.90485	2.85977	6.07	25.87	450	0.386553	33.7071	26.38	71.46	3.48194	2.4882	25	103.3	0.472358	1.06399	40.12	0.248073	0.5	1
1706	1000	6918.9	6918.9	0.000471938	10.7402	10.997	0.00312517	999	997.329	909	854.404	450	0.00480868	2.86719	2.86238	6.07	25.87	450	0.385213	33.741	26.41	71.46	3.48882	2.49311	25	103.4	0.470359	1.06399	40.12	0.24719	0.5	1
1707	1000	6900.44	6900.44	0.000439313	10.8638	10.0489	0.00311887	992	997.314	908	853.24	450	-0.0152548	2.83951	2.85476	6.057	25.87	450	0.38727	33.6837	26.34	71.39	3.47279	2.47922	25	103.1	0.473429	1.06399	40.12	0.248546	0.5	1
1708	1000	6919.6	6919.6	0.000498206	10.8958	11.7676	0.00312819	1003	997.33	908	853.384	450	0.0163205	2.87896	2.86264	6.063	25.88	450	0.389384	33.6745	26.38	71.42	3.48194	2.4868	25	103.4	0.476593	1.06399	40.12	0.249939	0.5	1
1709	1000	6919.6	6919.6	0.000492947	10.7391	11.6084	0.00313075	1003	997.347	909	855.101	450	0.0162737	2.87896	2.86269	6.057	25.89	450	0.390201	33.6745	26.38	71.49	3.48194	2.48924	25	103.4	0.477817	1.06399	40.12	0.250478	0.5	1
1710	1000	6932.98	6932.98	0.000488634	10.7653	11.4801	0.00313314	1002	997.36	909	855.422	450	0.0133825	2.88165	2.86827	6.07	25.88	450	0.393293	33.6095	26.38	71.42	3.48194	2.4868	25	103.6	0.482461	1.06399	40.12	0.252517	0.5	1
1711	1000	6893.75	6893.75	0.000496301	10.7062	11.7205	0.00311657	1004	997.379	909	854.804	450	0.0189877	2.87107	2.85208	6.083	25.9	450	0.386838	33.7164	26.34	71.42	3.47279	2.48027	25	103	0.472784	1.06399	40.12	0.248261	0.5	1
1712	1000	6913.83	6913.83	0.000544857	10.7449	13.138	0.00312499	1013	997.424	909	855.395	450	0.0448002	2.90524	2.86044	6.077	25.89	450	0.392316	33.6185	26.34	71.39	3.47279	2.47922	25	103.3	0.480993	1.06399	40.12	0.251873	0.5	1
1713	1000	6924.9	6924.9	0.000545685	10.7632	13.1532	0.00313638	1013	997.469	909	854.512	450	0.0447433	2.90989	2.86515	6.057	25.91	450	0.386874	33.775	26.44	71.49	3.49572	2.49909	25	103.5	0.472838	1.06399	40.12	0.248285	0.5	1
1714	1000	6927.21	6927.21	0.000519595	10.7729	12.3894	0.00313581	1008	997.499	909	855.968	450	0.0302621	2.8965	2.86624	6.057	25.9	450	0.397542	33.5535	26.34	71.42	3.47279	2.48027	25	103.5	0.488872	1.06399	40.12	0.255321	0.5	1
1715	1000	6919.6	6919.6	0.000524234	10.768	12.5314	0.00313031	1009	997.532	909	855.05	450	0.0330123	2.89618	2.86317	6.07	25.9	450	0.390646	33.6745	26.38	71.49	3.48194	2.48924	25	103.4	0.478484	1.06399	40.12	0.250771	0.5	1
1716	1000	6906.21	6906.21	0.000502272	10.749	11.8918	0.00312586	1005	997.553	909	854.67	450	0.0213947	2.87912	2.85773	6.07	25.91	450	0.387323	33.7397	26.38	71.49	3.48194	2.48924	25	103.2	0.473508	1.06399	40.12	0.248581	0.5	1
1717	1000	6944.97	6944.97	0.000573427	10.8155	13.962	0.00314664	1018	997.612	909	855.283	450	0.0589045	2.93273	2.87383	6.07	25.93	450	0.394049	33.6774	26.44	71.49	3.49572	2.49909	25	103.8	0.483599	1.06399	40.12	0.253015	0.5	1
1718	1000	6920.52	6920.52	0.00054515	10.6287	13.1417	0.00313446	1014	997.659	910	857.48	450	0.0470451	2.91092	2.86388	6.077	25.93	450	0.397231	33.586	26.34	71.35	3.47279	2.47783	25	103.4	0.488401	1.06399	40.12	0.255115	0.5	1
1719	1000	6911.52	6911.52	0.000507771	10.6257	12.0563	0.00312297	1007	997.686	910	855.539	450	0.02678	2.88707	2.86029	6.124	25.93	450	0.382993	33.8404	26.44	71.46	3.49572	2.49804	25	103.3	0.467054	1.06399	40.12	0.245728	0.5	1
1720	1000	6939.67	6939.67	0.00052032	10.6691	12.4089	0.00314107	1009	997.719	910	857.475	450	0.0325694	2.90459	2.87202	6.09	25.93	450	0.398534	33.5771	26.38	71.46	3.48194	2.4882	25	103.7	0.490373	1.06399	40.12	0.255975	0.5	1
1721	1000	6906.21	6906.21	0.000559602	10.7828	13.5804	0.00312542	1016	997.771	909	854.599	450	0.0523726	2.91064	2.85826	6.083	25.92	450	0.387761	33.7397	26.38	71.46	3.48194	2.4882	25	103.2	0.474164	1.06399	40.12	0.24887	0.5	1
1722	1000	6901.13	6901.13	0.000543469	10.7772	13.106	0.00312788	1013	997.815	909	855.599	450	0.0435961	2.89991	2.85631	6.063	25.93	450	0.394777	33.6173	26.31	71.35	3.46594	2.47295	25	103.1	0.484697	1.06399	40.12	0.253496	0.5	1
1723	1000	6912.9	6912.9	0.000528655	10.6476	12.6674	0.00312997	1011	997.852	910	856.63	450	0.0378103	2.89912	2.86131	6.104	25.95	450	0.391462	33.7071	26.38	71.39	3.48194	2.48576	25	103.3	0.47971	1.06399	40.12	0.25131	0.5	1
1724	1000	6920.52	6920.52	0.00051873	10.8202	12.3763	0.00313401	1008	997.881	909	855.81	450	0.0291312	2.8937	2.86457	6.09	25.94	450	0.397692	33.586	26.34	71.39	3.47279	2.47922	25	103.4	0.489099	1.06399	40.12	0.255419	0.5	1
1725	1000	6900.44	6900.44	0.000527638	10.6342	12.6401	0.00312917	1011	997.919	910	856.767	450	0.0375505	2.89389	2.85634	6.063	25.94	450	0.392047	33.6837	26.34	71.39	3.47279	2.47922	25	103.1	0.480588	1.06399	40.12	0.251695	0.5	1
1726	1000	6918.9	6918.9	0.000534251	10.8259	12.8314	0.00313688	1011	997.957	909	854.651	450	0.0375432	2.90163	2.86409	6.057	25.93	450	0.389615	33.741	26.41	71.35	3.48882	2.48927	25	103.4	0.476939	1.06399	40.12	0.250092	0.5	1
1727	1000	6898.14	6898.14	0.000543046	10.6479	13.1002	0.00312328	1014	998.002	910	855.13	450	0.0459075	2.90151	2.8556	6.104	25.95	450	0.380817	33.9061	26.44	71.42	3.49572	2.49664	25	103.1	0.463822	1.06399	40.12	0.244295	0.5	1
1728	1000	6899.3	6899.3	0.000506559	10.8062	12.0289	0.00312755	1006	998.025	909	849.878	450	0.0228884	2.8791	2.85622	6.07	25.94	450	0.358006	34.4124	26.68	71.42	3.55136	2.53638	25	103.2	0.430418	1.06399	40.12	0.229299	0.5	1
1729	1000	6913.83	6913.83	0.000538986	10.8337	12.9746	0.00313575	1012	998.065	909	855.621	450	0.0400787	2.90237	2.86229	6.07	25.95	450	0.396735	33.6185	26.34	71.35	3.47279	2.47783	25	103.3	0.487652	1.06399	40.12	0.254788	0.5	1
1730	1000	6906.21	6906.21	0.000559248	10.8296	13.5742	0.00313229	1016	998.117	909	854.722	450	0.0513789	2.91064	2.85926	6.07	25.95	450	0.390104	33.7397	26.38	71.46	3.48194	2.4882	25	103.2	0.477672	1.06399	40.12	0.250414	0.5	1
1731	1000	6912.21	6912.21	0.000543996	10.6868	13.1196	0.00313773	1014	998.162	910	856.183	450	0.0455416	2.90743	2.86189	6.063	25.96	450	0.389575	33.7737	26.41	71.49	3.48882	2.49416	25	103.3	0.476878	1.06399	40.12	0.250065	0.5	1
1732	1000	6938.28	6938.28	0.000535508	10.7361	12.8635	0.0031464	1012	998.202	910	856.56	450	0.0398261	2.91264	2.87281	6.083	25.96	450	0.39388	33.7099	26.44	71.46	3.49572	2.49804	25	103.7	0.483345	1.06399	40.12	0.252904	0.5	1
1733	1000	6900.91	6900.91	0.000527366	10.6792	12.6361	0.00313471	1011	998.239	910	852.919	450	0.036635	2.89409	2.85745	6.07	25.98	450	0.36744	34.2543	26.61	71.39	3.53504	2.52367	25	103.2	0.444129	1.06399	40.12	0.235496	0.5	1
1734	1000	7018.57	7018.57	0.000573471	10.8712	13.9444	0.00318704	1018	998.296	910	859.458	450	0.0575328	2.96381	2.90628	6.077	25.98	450	0.421081	33.3243	26.44	71.52	3.49572	2.50014	25	104.9	0.52496	1.06399	40.12	0.270881	0.5	1
1735	1000	6943.35	6943.35	0.00055152	10.9192	13.3352	0.00315281	1014	998.342	909	854.063	450	0.0452297	2.92053	2.8753	6.057	25.96	450	0.388492	33.8329	26.51	71.46	3.51186	2.50957	25	103.8	0.475256	1.06399	40.12	0.249351	0.5	1
1736	1000	6939.67	6939.67	0.000461982	10.7509	10.6984	0.00315659	998	998.341	910	857.72	450	-0.000983331	2.87292	2.8739	6.043	25.98	450	0.403129	33.5771	26.38	71.39	3.48194	2.48576	25	103.7	0.497348	1.06399	40.12	0.259009	0.5	1
1737	1000	6906.21	6906.21	0.000438867	10.6982	10.0339	0.00314027	994	998.328	910	856.553	450	-0.012435	2.84761	2.86005	6.05	25.98	450	0.392604	33.7397	26.38	71.42	3.48194	2.4868	25	103.2	0.481425	1.06399	40.12	0.252062	0.5	1
1738	1000	6889.63	6889.63	0.000453452	10.6709	10.4682	0.00313383	997	998.324	910	849.502	450	-0.00379581	2.84935	2.85314	6.043	25.98	450	0.346813	34.7417	26.81	71.42	3.58187	2.55817	25	103.1	0.414342	1.06399	40.12	0.221958	0.5	1
1739	1000	6931.59	6931.59	0.000487665	10.7429	11.461	0.00314754	1003	998.338	910	856.459	450	0.0134439	2.88395	2.87051	6.077	25.98	450	0.393375	33.7424	26.44	71.46	3.49572	2.49804	25	103.6	0.482586	1.06399	40.12	0.252571	0.5	1
1740	1000	6912.9	6912.9	0.000502019	10.7182	11.8918	0.00313811	1006	998.36	910	856.675	450	0.0219719	2.88478	2.86281	6.083	25.98	450	0.393998	33.7071	26.38	71.35	3.48194	2.48436	25	103.3	0.483524	1.06399	40.12	0.252982	0.5	1
1741	1000	6925.59	6925.59	0.000434846	10.7317	9.90921	0.00314798	993	998.344	910	856.749	450	-0.0153978	2.85273	2.86813	6.057	25.98	450	0.395168	33.7084	26.41	71.46	3.48882	2.49311	25	103.5	0.485287	1.06399	40.12	0.253754	0.5	1
1742	1000	6907.13	6907.13	0.000465037	10.7071	10.8075	0.00313549	999	998.346	910	857.079	450	0.00187843	2.86232	2.86044	6.083	25.98	450	0.396556	33.651	26.34	71.42	3.47279	2.48027	25	103.2	0.487382	1.06399	40.12	0.25467	0.5	1
1743	1000	6911.06	6911.06	0.000548903	10.7144	13.2647	0.00314408	1015	998.394	910	851.214	450	0.0477431	2.90981	2.86207	6.05	25.99	450	0.358096	34.5044	26.75	71.66	3.56776	2.55666	25	103.4	0.430548	1.06399	40.12	0.229358	0.5	1
1744	1000	6944.97	6944.97	0.000535798	10.7773	12.8711	0.00315472	1012	998.433	910	856.884	450	0.0391972	2.91545	2.87625	6.07	25.98	450	0.397617	33.6774	26.44	71.46	3.49572	2.49804	25	103.8	0.488985	1.06399	40.12	0.25537	0.5	1
1745	1000	6932.29	6932.29	0.000560981	10.7619	13.6139	0.0031533	1017	998.487	910	857.075	450	0.0533909	2.9245	2.87111	6.063	26	450	0.398548	33.6759	26.41	71.49	3.48882	2.49416	25	103.6	0.490394	1.06399	40.12	0.255984	0.5	1
1746	1000	6905.52	6905.52	0.000532665	10.7321	12.7999	0.00313475	1012	998.525	910	855.87	450	0.0387093	2.89889	2.86018	6.083	25.98	450	0.388562	33.8064	26.41	71.49	3.48882	2.49416	25	103.2	0.475362	1.06399	40.12	0.249398	0.5	1
1747	1000	6939.67	6939.67	0.000519527	10.7801	12.3908	0.00316093	1009	998.555	910	857.807	450	0.0301533	2.90459	2.87443	6.036	26	450	0.404744	33.5771	26.38	71.39	3.48194	2.48576	25	103.7	0.499809	1.06399	40.12	0.260076	0.5	1
1748	1000	6926.04	6926.04	0.000466131	10.765	10.8333	0.00314824	999	998.557	910	852.72	450	0.00127715	2.87015	2.86888	6.077	26	450	0.368783	34.2796	26.68	71.79	3.55136	2.54952	25	103.6	0.446091	1.06399	40.12	0.236378	0.5	1
1749	1000	6905.52	6905.52	0.000475187	10.7322	11.1061	0.00314112	1001	998.564	910	856.1	450	0.00699873	2.86738	2.86038	6.063	26	450	0.390345	33.8064	26.41	71.39	3.48882	2.49067	25	103.2	0.478033	1.06399	40.12	0.250573	0.5	1
1750	1000	6910.6	6910.6	0.000496423	10.7411	11.7266	0.00314548	1005	998.582	910	855.254	450	0.0184503	2.88095	2.8625	6.05	26	450	0.384789	33.9296	26.48	71.46	3.50493	2.50462	25	103.3	0.469727	1.06399	40.12	0.246911	0.5	1
1751	1000	6939.67	6939.67	0.000508987	10.9479	12.0885	0.0031577	1006	998.604	909	855.992	450	0.0213535	2.89595	2.8746	6.036	25.98	450	0.40327	33.5771	26.38	71.35	3.48194	2.48436	25	103.7	0.497563	1.06399	40.12	0.259102	0.5	1
1752	1000	6918.21	6918.21	0.000481251	10.9141	11.2815	0.00314895	1001	998.61	909	854.493	450	0.00687728	2.87265	2.86577	6.05	26	450	0.391252	33.8077	26.44	71.49	3.49572	2.49909	25	103.4	0.479395	1.06399	40.12	0.251171	0.5	1
1753	1000	6908.29	6908.29	0.000480553	10.7433	11.2622	0.00314443	1002	998.62	910	853.645	450	0.00971338	2.87139	2.86168	6.05	26	450	0.374049	34.1536	26.58	71.76	3.52807	2.53174	25	103.3	0.453821	1.06399	40.12	0.239841	0.5	1
1754	1000	6904.83	6904.83	0.000495958	10.7403	11.7164	0.00314336	1005	998.638	910	855.696	450	0.0182734	2.87855	2.86027	6.057	26.01	450	0.387786	33.8732	26.44	71.42	3.49572	2.49664	25	103.2	0.4742	1.06399	40.12	0.248886	0.5	1
1755	1000	6903.91	6903.91	0.000480223	10.7373	11.2516	0.00314625	1002	998.648	910	855.118	450	0.00962706	2.86957	2.85994	6.036	26.01	450	0.383767	33.9625	26.48	71.42	3.50493	2.50322	25	103.2	0.468205	1.06399	40.12	0.246238	0.5	1
1756	1000	6918.21	6918.21	0.000475982	10.7626	11.1231	0.00315056	1001	998.655	910	856.172	450	0.0067496	2.87265	2.8659	6.05	26.01	450	0.391953	33.8077	26.44	71.42	3.49572	2.49664	25	103.4	0.480446	1.06399	40.12	0.251633	0.5	1
1757	1000	6912.21	6912.21	0.00050168	10.7551	11.8801	0.00314937	1006	998.676	910	856.356	450	0.0210608	2.88449	2.86343	6.03	26	450	0.393024	33.7737	26.41	71.42	3.48882	2.49172	25	103.3	0.482057	1.06399	40.12	0.25234	0.5	1
1758	1000	6918.21	6918.21	0.000523006	10.7694	12.5054	0.0031521	1010	998.708	910	856.097	450	0.0324978	2.89847	2.86598	6.03	26	450	0.391645	33.8077	26.44	71.69	3.49572	2.50608	25	103.4	0.479984	1.06399	40.12	0.25143	0.5	1
1759	1000	6907.13	6907.13	0.000496044	10.7568	11.7198	0.00314501	1005	998.726	910	857.157	450	0.0180267	2.87951	2.86148	6.043	26	450	0.398796	33.651	26.34	71.35	3.47279	2.47783	25	103.2	0.490769	1.06399	40.12	0.256148	0.5	1
1760	1000	6946.36	6946.36	0.000488348	10.8165	11.4743	0.00316655	1003	998.739	910	858.043	450	0.0123143	2.8901	2.87778	6.03	26.01	450	0.407747	33.5447	26.38	71.32	3.48194	2.48332	25	103.8	0.504396	1.06399	40.12	0.26206	0.5	1
1761	1000	6912.21	6912.21	0.000485936	10.7617	11.4144	0.0031548	1003	998.751	910	856.545	450	0.0122184	2.87589	2.86367	6.016	26.02	450	0.394713	33.7737	26.41	71.35	3.48882	2.48927	25	103.3	0.4846	1.06399	40.12	0.253453	0.5	1
[truncated: 40 more rows]
